# Supplementary material for: A comprehensive analysis of gene expression profiling data in COVID-19 patients for discovery of specific and differential blood biomarker signatures
Source: Sci Rep. 2023 Apr 5;13:5599. doi: 10.1038/s41598-023-32268-2 (PMC10075178; doi:10.1038/s41598-023-32268-2)
Supplement: Supplementary file 1 — Supplementary Information. [file 41598_2023_32268_MOESM1_ESM.xlsx]

## Sheet: Table S1; PB up-reg pathways
Table S1: Pathway enrichment analysis of 271 up regulated DEGs in PB
Term	Adjusted P-value	Odds Ratio	Combined Score	Genes
Classical antibody-mediated complement activation Homo sapiens R-HSA-173623	1.12653e-27	82.9176	5643.94	IGHV3-23;IGLC6;IGKV1-5;IGLV7-43;IGLV8-61;IGLV4-60;IGLV2-11;IGHG3;IGLV4-69;IGHG4;IGLV3-25;IGHG1;IGLV1-40;IGLV3-27;IGLV3-16;IGKC;IGLV7-46;IGLV1-44;IGLV2-23;IGLC3;IGKV4-1;IGLC2
FCGR activation Homo sapiens R-HSA-2029481	1.6511e-26	64.4718	4144.46	IGHV3-23;IGKV1-5;IGLC6;IGLV7-43;IGLV8-61;IGLV4-60;IGHG3;IGLV4-69;IGLV2-11;IGHG4;IGLV3-25;IGHG1;IGLV3-16;IGLV1-40;IGLV3-27;IGKC;IGLV7-46;IGLV1-44;IGLV2-23;IGLC3;IGKV4-1;IGLC2
Creation of C4 and C2 activators Homo sapiens R-HSA-166786	1.6511e-26	64.4718	4144.46	IGHV3-23;IGKV1-5;IGLC6;IGLV7-43;IGLV8-61;IGLV4-60;IGHG3;IGLV4-69;IGLV2-11;IGHG4;IGLV3-25;IGHG1;IGLV3-16;IGLV1-40;IGLV3-27;IGKC;IGLV7-46;IGLV1-44;IGLV2-23;IGLC3;IGKV4-1;IGLC2
Initial triggering of complement Homo sapiens R-HSA-166663	1.25763e-24	48.3318	2883.6	IGHV3-23;IGKV1-5;IGLC6;IGLV7-43;IGLV8-61;IGLV4-60;IGHG3;IGLV4-69;IGLV2-11;IGHG4;IGLV3-25;IGHG1;IGLV3-16;IGLV1-40;IGLV3-27;IGKC;IGLV7-46;IGLV1-44;IGLV2-23;IGLC3;IGKV4-1;IGLC2
Role of phospholipids in phagocytosis Homo sapiens R-HSA-2029485	2.47318e-24	45.7833	2690.38	IGHV3-23;IGKV1-5;IGLC6;IGLV7-43;IGLV8-61;IGLV4-60;IGHG3;IGLV4-69;IGLV2-11;IGHG4;IGLV3-25;IGHG1;IGLV3-16;IGLV1-40;IGLV3-27;IGKC;IGLV7-46;IGLV1-44;IGLV2-23;IGLC3;IGKV4-1;IGLC2
Scavenging of heme from plasma Homo sapiens R-HSA-2168880	5.99335e-24	60.3831	3483.85	IGHV3-23;IGLC6;IGKV1-5;IGLV7-43;IGLV8-61;IGLV4-60;IGLV2-11;IGLV4-69;IGLV3-25;IGLV1-40;IGLV3-27;IGLV3-16;IGKC;IGLV7-46;IGLV1-44;IGLV2-23;IGLC3;IGKV4-1;IGLC2;IGHA1
Complement cascade Homo sapiens R-HSA-166658	2.66011e-21	29.9655	1541.61	IGHV3-23;IGKV1-5;IGLC6;IGLV7-43;IGLV8-61;IGLV4-60;IGHG3;IGLV4-69;IGLV2-11;IGHG4;IGLV3-25;IGHG1;IGLV3-16;IGLV1-40;IGLV3-27;IGKC;IGLV7-46;IGLV1-44;IGLV2-23;IGLC3;IGKV4-1;IGLC2
FCERI mediated Ca+2 mobilization Homo sapiens R-HSA-2871809	2.14849e-19	34.5177	1618.52	IGHV3-23;IGKV1-5;IGLC6;IGLV7-43;IGLV8-61;IGLV4-60;IGLV4-69;IGLV2-11;IGLV3-25;IGLV3-16;IGLV1-40;IGLV3-27;IGKC;IGLV7-46;IGLV1-44;IGLV2-23;IGLC3;IGKV4-1;IGLC2
Regulation of actin dynamics for phagocytic cup formation Homo sapiens R-HSA-2029482	2.14849e-19	23.1533	1083.65	IGHV3-23;IGKV1-5;IGLC6;IGLV7-43;IGLV8-61;IGLV4-60;IGHG3;IGLV2-11;IGLV4-69;IGHG4;IGLV3-25;IGHG1;IGLV1-40;IGLV3-16;IGLV3-27;IGKC;IGLV7-46;IGLV1-44;IGLV2-23;IGKV4-1;IGLC3;IGLC2
Binding and Uptake of Ligands by Scavenger Receptors Homo sapiens R-HSA-2173782	2.69689e-19	29.032	1349.14	IGHV3-23;IGKV1-5;IGLC6;IGLV7-43;IGLV8-61;IGLV4-60;IGLV4-69;IGLV2-11;IGLV3-25;IGLV3-16;IGLV1-40;IGLV3-27;IGKC;IGLV7-46;IGLV1-44;IGLV2-23;IGLC3;IGKV4-1;IGLC2;IGHA1
Fcgamma receptor (FCGR) dependent phagocytosis Homo sapiens R-HSA-2029480	2.44072e-17	17.6986	741.04	IGHV3-23;IGKV1-5;IGLC6;IGLV7-43;IGLV8-61;IGLV4-60;IGHG3;IGLV2-11;IGLV4-69;IGHG4;IGLV3-25;IGHG1;IGLV1-40;IGLV3-16;IGLV3-27;IGKC;IGLV7-46;IGLV1-44;IGLV2-23;IGKV4-1;IGLC3;IGLC2
FCERI mediated NF-kB activation Homo sapiens R-HSA-2871837	2.22755e-14	16.0931	562.721	IGHV3-23;IGKV1-5;IGLC6;IGLV7-43;IGLV8-61;IGLV4-60;IGLV2-11;IGLV4-69;IGLV3-25;IGLV1-40;IGLV3-16;IGLV3-27;IGKC;IGLV7-46;IGLV1-44;IGLV2-23;IGKV4-1;IGLC3;IGLC2
Cell Cycle Homo sapiens R-HSA-1640170	3.65512e-13	5.54929	178.069	CDCA5;HJURP;NCAPG;TYMS;PKMYT1;FOXM1;NCAPH;SKA1;AURKB;CDC20;CCNB2;CCNB1;CDC45;TERT;ORC1;CHEK1;E2F1;MYBL2;BUB1;CDT1;GINS2;RRM2;UBE2C;PLK1;MND1;CDC6;CCNA2;TPX2;CCNA1;RAD51;ESPL1;CENPM;BIRC5;KIF2C;SPC24;SPC25
Cell Cycle, Mitotic Homo sapiens R-HSA-69278	6.67574e-12	5.78343	168.354	CDCA5;NCAPG;TYMS;PKMYT1;FOXM1;NCAPH;SKA1;AURKB;CDC20;CCNB2;CCNB1;CDC45;ORC1;E2F1;MYBL2;BUB1;CDT1;GINS2;RRM2;UBE2C;PLK1;CDC6;CCNA2;TPX2;CCNA1;ESPL1;CENPM;BIRC5;KIF2C;SPC24;SPC25
Immunoregulatory interactions between a Lymphoid and a non-Lymphoid cell Homo sapiens R-HSA-198933	1.22355e-11	10.7036	304.355	IGHV3-23;IGKV1-5;IGLC6;IGLV7-43;IGLV8-61;IGLV4-60;IGLV2-11;IGLV4-69;IGLV3-25;IGLV1-40;IGLV3-16;IGLV3-27;IGKC;IGLV7-46;IGLV1-44;IGLV2-23;IGKV4-1;IGLC3;IGLC2
Role of LAT2/NTAL/LAB on calcium mobilization Homo sapiens R-HSA-2730905	2.03189e-11	10.3267	287.734	IGHV3-23;IGKV1-5;IGLC6;IGLV7-43;IGLV8-61;IGLV4-60;IGLV2-11;IGLV4-69;IGLV3-25;IGLV1-40;IGLV3-16;IGLV3-27;IGKC;IGLV7-46;IGLV1-44;IGLV2-23;IGKV4-1;IGLC3;IGLC2
Mitotic Prometaphase Homo sapiens R-HSA-68877	3.86337e-10	12.5066	310.879	CDCA5;PLK1;NCAPG;NCAPH;SKA1;AURKB;CDC20;CCNB2;CCNB1;BIRC5;CENPM;KIF2C;BUB1;SPC24;SPC25
G1/S-Specific Transcription Homo sapiens R-HSA-69205	5.10559e-10	66.6498	1634.34	CDT1;CCNA1;RRM2;CDC45;ORC1;E2F1;CDC6;TYMS
E2F mediated regulation of DNA replication Homo sapiens R-HSA-113510	8.44336e-09	28.2037	610.938	CDT1;CCNA1;CCNB1;CDC45;RRM2;ORC1;E2F1;CDC6;TYMS
Resolution of Sister Chromatid Cohesion Homo sapiens R-HSA-2500257	1.7498e-08	11.5089	240.324	CDCA5;PLK1;SKA1;AURKB;CDC20;CCNB2;CCNB1;BIRC5;CENPM;KIF2C;BUB1;SPC24;SPC25
CD22 mediated BCR regulation Homo sapiens R-HSA-5690714	4.24486e-08	47.5296	948.055	IGKC;IGHV3-23;IGLC6;IGKV1-5;IGKV4-1;IGLC3;IGLC2
FCERI mediated MAPK activation Homo sapiens R-HSA-2871796	5.38727e-08	5.7643	113.336	IGHV3-23;IGKV1-5;IGLC6;IGLV7-43;SPTB;IGLV8-61;IGLV4-60;IGLV2-11;IGLV4-69;IGLV3-25;IGLV3-16;IGLV3-27;IGLV1-40;IGKC;IGLV7-46;IGLV1-44;IGLV2-23;IGKV4-1;IGLC3;IGLC2
Vesicle-mediated transport Homo sapiens R-HSA-5653656	6.64918e-08	4.38677	85.1335	IGHV3-23;IGLV8-61;IGLV4-60;IGLV2-11;IGLV3-25;KLC3;IGLV3-27;IGLV1-40;IGKC;IGLV7-46;IGLV1-44;IGLC3;IGLC2;IGHA1;TXNDC5;IGKV1-5;IGLC6;IGLV7-43;SPTB;IGLV4-69;IGLV3-16;KIF18B;KIF4A;IGLV2-23;IGKV4-1;KIF2C
Cyclin A/B1 associated events during G2/M transition Homo sapiens R-HSA-69273	1.90026e-07	34.848	638.213	CCNA2;CCNA1;CCNB2;CCNB1;PLK1;PKMYT1;FOXM1
Polo-like kinase mediated events Homo sapiens R-HSA-156711	6.86262e-07	44.6468	758.517	CCNB2;CCNB1;PLK1;MYBL2;PKMYT1;FOXM1
M Phase Homo sapiens R-HSA-68886	2.54655e-06	5.19381	81.2251	UBE2C;CDCA5;PLK1;NCAPG;NCAPH;SKA1;AURKB;CDC20;CCNB2;CCNB1;ESPL1;CENPM;BIRC5;KIF2C;BUB1;SPC24;SPC25
Separation of Sister Chromatids Homo sapiens R-HSA-2467813	5.02775e-06	6.6214	98.7126	UBE2C;CDCA5;PLK1;SKA1;AURKB;CDC20;ESPL1;BIRC5;CENPM;KIF2C;BUB1;SPC24;SPC25
Mitotic G1-G1/S phases Homo sapiens R-HSA-453279	5.02775e-06	7.32532	109.034	CCNA2;CDT1;CCNA1;CCNB1;CDC45;RRM2;ORC1;E2F1;MYBL2;CDC6;PKMYT1;TYMS
G1/S Transition Homo sapiens R-HSA-69206	5.11153e-06	8.22193	121.955	CCNA2;CDT1;CCNA1;CCNB1;CDC45;RRM2;ORC1;E2F1;CDC6;PKMYT1;TYMS
Fc epsilon receptor (FCERI) signaling Homo sapiens R-HSA-2454202	6.82007e-06	4.1124	59.6734	IGHV3-23;IGKV1-5;IGLC6;IGLV7-43;SPTB;IGLV8-61;IGLV4-60;IGLV2-11;IGLV4-69;IGLV3-25;IGLV3-16;IGLV3-27;IGLV1-40;IGKC;IGLV7-46;IGLV1-44;IGLV2-23;IGKV4-1;IGLC3;IGLC2
Mitotic Anaphase Homo sapiens R-HSA-68882	9.4281e-06	6.16272	87.227	UBE2C;CDCA5;PLK1;SKA1;AURKB;CDC20;ESPL1;BIRC5;CENPM;KIF2C;BUB1;SPC24;SPC25
Mitotic Metaphase and Anaphase Homo sapiens R-HSA-2555396	9.75311e-06	6.12413	86.2788	UBE2C;CDCA5;PLK1;SKA1;AURKB;CDC20;ESPL1;BIRC5;CENPM;KIF2C;BUB1;SPC24;SPC25
Antigen activates B Cell Receptor (BCR) leading to generation of second messengers Homo sapiens R-HSA-983695	3.81618e-05	13.0514	165.666	IGKC;IGHV3-23;IGLC6;IGKV1-5;IGLC3;IGKV4-1;IGLC2
RHO GTPases Activate Formins Homo sapiens R-HSA-5663220	4.20669e-05	7.22996	90.852	CDC20;PLK1;BIRC5;CENPM;KIF2C;BUB1;SKA1;AURKB;SPC24;SPC25
Condensation of Prometaphase Chromosomes Homo sapiens R-HSA-2514853	0.000118256	42.2087	485.546	CCNB2;CCNB1;NCAPG;NCAPH
G0 and Early G1 Homo sapiens R-HSA-1538133	0.000213317	18.5235	201.635	CCNA2;CCNA1;E2F1;MYBL2;CDC6
G2 Phase Homo sapiens R-HSA-68911	0.000260175	110.412	1173.98	CCNA2;CCNA1;E2F1
G2/M DNA replication checkpoint Homo sapiens R-HSA-69478	0.000260175	110.412	1173.98	CCNB2;CCNB1;PKMYT1
Cell Cycle Checkpoints Homo sapiens R-HSA-69620	0.000410077	4.83891	49.0046	CDC20;CCNA2;CCNB2;CCNA1;CCNB1;CDC45;ORC1;UBE2C;CHEK1;CDC6;PKMYT1
Association of licensing factors with the pre-replicative complex Homo sapiens R-HSA-69298	0.000410077	26.8546	271.942	CDT1;ORC1;E2F1;CDC6
Adaptive Immune System Homo sapiens R-HSA-1280218	0.00044242	2.61883	26.256	IGHV3-23;IGLV8-61;RAP1GAP;IGLV4-60;CDC20;IGLV2-11;IGLV3-25;KLC3;IGLV3-27;IGLV1-40;IGKC;IGLV7-46;IGLV1-44;IGLC3;IGLC2;UBE2C;IGKV1-5;IGLC6;IGLV7-43;IGLV4-69;IGLV3-16;KIF4A;IGLV2-23;IGKV4-1;KIF2C
Phosphorylation of Emi1 Homo sapiens R-HSA-176417	0.000458466	73.6045	732.34	CDC20;CCNB1;PLK1
RHO GTPase Effectors Homo sapiens R-HSA-195258	0.000458466	4.05745	40.3415	PLK1;SKA1;AURKB;CIT;CDC20;KLC3;CENPM;BIRC5;KIF2C;MYL9;BUB1;SPC24;SPC25
Activation of NIMA Kinases NEK9, NEK6, NEK7 Homo sapiens R-HSA-2980767	0.000770741	55.2006	518.892	CCNB2;CCNB1;PLK1
DNA Replication Homo sapiens R-HSA-69306	0.000837343	6.1564	57.2224	CCNA2;CDT1;CCNA1;GINS2;CDC45;ORC1;E2F1;CDC6
Mitotic G2-G2/M phases Homo sapiens R-HSA-453274	0.00126837	4.5429	40.2389	CCNA2;CCNB2;TPX2;CCNA1;CCNB1;PLK1;E2F1;MYBL2;PKMYT1;FOXM1
APC/C-mediated degradation of cell cycle proteins Homo sapiens R-HSA-174143	0.00132935	6.68012	58.5714	CDC20;CCNA2;CCNA1;CCNB1;UBE2C;PLK1;AURKB
Regulation of mitotic cell cycle Homo sapiens R-HSA-453276	0.00132935	6.68012	58.5714	CDC20;CCNA2;CCNA1;CCNB1;UBE2C;PLK1;AURKB
S Phase Homo sapiens R-HSA-69242	0.00243522	5.14304	41.8749	CCNA2;CDT1;CCNA1;GINS2;CDC45;ORC1;CDCA5;CDC6
Kinesins Homo sapiens R-HSA-983189	0.00254477	9.49007	76.6594	KLC3;KIF18B;KIFC1;KIF4A;KIF2C
Synthesis of DNA Homo sapiens R-HSA-69239	0.00283773	5.7859	45.9926	CCNA2;CDT1;CCNA1;GINS2;CDC45;ORC1;CDC6
CDC6 association with the ORC:origin complex Homo sapiens R-HSA-68689	0.00295319	27.5947	217.716	ORC1;E2F1;CDC6
Signaling by Rho GTPases Homo sapiens R-HSA-194315	0.00398392	2.99009	22.639	PLK1;SKA1;AURKB;CIT;CDC20;DEPDC1B;KLC3;CENPM;BIRC5;KIF2C;MYL9;BUB1;SPC24;SPC25
Activation of APC/C and APC/C:Cdc20 mediated degradation of mitotic proteins Homo sapiens R-HSA-176814	0.00401976	6.45119	48.5475	CDC20;CCNA2;CCNA1;CCNB1;UBE2C;PLK1
Regulation of DNA replication Homo sapiens R-HSA-69304	0.00401976	6.45119	48.5475	CCNA2;CCNA1;CDT1;ORC1;E2F1;CDC6
G2/M Transition Homo sapiens R-HSA-69275	0.00442951	4.09805	30.3677	CCNA2;CCNB2;TPX2;CCNA1;CCNB1;PLK1;MYBL2;PKMYT1;FOXM1
TP53 Regulates Transcription of Genes Involved in G1 Cell Cycle Arrest Homo sapiens R-HSA-6804116	0.00457696	22.0735	162.457	CCNA2;CCNA1;E2F1
Innate Immune System Homo sapiens R-HSA-168249	0.00471898	2.24107	16.3864	IGHV3-23;IGKV1-5;IGLC6;IGLV7-43;SPTB;IGLV8-61;IGLV4-60;IGHG3;IGLV2-11;IGLV4-69;IGLV3-25;IGHG4;IGHG1;IGLV3-16;IGLV3-27;IGLV1-40;IGKC;IGLV7-46;IGLV1-44;IGLV2-23;IGKV4-1;IGLC3;IGLC2
Activation of the pre-replicative complex Homo sapiens R-HSA-68962	0.00475717	11.3529	82.7256	CDT1;CDC45;ORC1;CDC6
Regulation of APC/C activators between G1/S and early anaphase Homo sapiens R-HSA-176408	0.00486276	6.09646	44.1869	CDC20;CCNA2;CCNA1;CCNB1;UBE2C;PLK1
Golgi Cisternae Pericentriolar Stack Reorganization Homo sapiens R-HSA-162658	0.00538889	20.0658	143.043	CCNB2;CCNB1;PLK1
Immune System Homo sapiens R-HSA-168256	0.00674506	1.84702	12.7222	TNFRSF13B;IGHV3-23;IGLV8-61;RAP1GAP;IGLV4-60;CDC20;IGHG3;IGLV2-11;IGLV3-25;IGHG4;IGHG1;KLC3;IGLV3-27;IGLV1-40;IGKC;IGLV7-46;IGLV1-44;IGLC3;IGLC2;CAMP;CD70;UBE2C;IGKV1-5;IGLC6;IGLV7-43;SPTB;IGLV4-69;IGLV3-16;IFI27;KIF4A;IGLV2-23;IGKV4-1;KIF2C;PRTN3;USP41;LTF
Activation of ATR in response to replication stress Homo sapiens R-HSA-176187	0.00996844	8.94155	57.9533	CDC45;ORC1;CHEK1;CDC6
Phosphorylation of the APC/C Homo sapiens R-HSA-176412	0.0130054	13.7917	85.5042	CCNB1;UBE2C;PLK1
Switching of origins to a post-replicative state Homo sapiens R-HSA-69052	0.0161513	5.68652	33.8477	CCNA2;CCNA1;CDT1;ORC1;CDC6
Orc1 removal from chromatin Homo sapiens R-HSA-68949	0.0161513	5.68652	33.8477	CCNA2;CCNA1;CDT1;ORC1;CDC6
Removal of licensing factors from origins Homo sapiens R-HSA-69300	0.0179953	5.51622	32.1546	CCNA2;CCNA1;CDT1;ORC1;CDC6
Common Pathway of Fibrin Clot Formation Homo sapiens R-HSA-140875	0.0188788	11.6123	66.9609	PRTN3;PF4V1;CD177
APC/C:Cdc20 mediated degradation of mitotic proteins Homo sapiens R-HSA-176409	0.0196834	5.35578	30.5817	CDC20;CCNA2;CCNA1;CCNB1;UBE2C
APC/C:Cdc20 mediated degradation of Cyclin B Homo sapiens R-HSA-174048	0.020881	11.0312	62.178	CDC20;CCNB1;UBE2C
TP53 Regulates Transcription of Cell Cycle Genes Homo sapiens R-HSA-6791312	0.023201	6.70242	36.9775	CCNA2;CCNA1;CCNB1;E2F1
G2/M Checkpoints Homo sapiens R-HSA-69481	0.0251584	3.63165	19.691	CCNB2;CCNB1;CDC45;ORC1;CHEK1;CDC6;PKMYT1
Erythrocytes take up oxygen and release carbon dioxide Homo sapiens R-HSA-1247673	0.0265315	24.4399	130.218	CA4;AQP1
Insulin-like Growth Factor-2 mRNA Binding Proteins (IGF2BPs/IMPs/VICKZs) bind RNA Homo sapiens R-HSA-428359	0.0265315	24.4399	130.218	H19;IGF2
Activation of PUMA and translocation to mitochondria Homo sapiens R-HSA-139915	0.0265315	24.4399	130.218	E2F1;TP73
DNA Replication Pre-Initiation Homo sapiens R-HSA-69002	0.0273817	4.79738	25.2833	CDT1;CDC45;ORC1;E2F1;CDC6
M/G1 Transition Homo sapiens R-HSA-68874	0.0273817	4.79738	25.2833	CDT1;CDC45;ORC1;E2F1;CDC6
SHC-related events triggered by IGF1R Homo sapiens R-HSA-2428933	0.0325077	20.9474	106.533	IGF2;IGF1
Regulation of TP53 Activity through Phosphorylation Homo sapiens R-HSA-6804756	0.0376251	4.39603	21.6583	CCNA2;CCNA1;TPX2;CHEK1;AURKB
E2F-enabled inhibition of pre-replication complex formation Homo sapiens R-HSA-113507	0.0392663	18.3281	89.2855	CCNB1;ORC1
Erythrocytes take up carbon dioxide and release oxygen Homo sapiens R-HSA-1237044	0.0532442	14.661	66.0678	CA4;AQP1
O2/CO2 exchange in erythrocytes Homo sapiens R-HSA-1480926	0.0532442	14.661	66.0678	CA4;AQP1
Reversible hydration of carbon dioxide Homo sapiens R-HSA-1475029	0.0532442	14.661	66.0678	CA12;CA4
Chk1/Chk2(Cds1) mediated inactivation of Cyclin B:Cdk1 complex Homo sapiens R-HSA-75035	0.0532442	14.661	66.0678	CCNB1;CHEK1
Unwinding of DNA Homo sapiens R-HSA-176974	0.0532442	14.661	66.0678	GINS2;CDC45
Assembly of the pre-replicative complex Homo sapiens R-HSA-68867	0.0618194	4.67654	20.3212	CDT1;ORC1;E2F1;CDC6
TP53 regulates transcription of several additional cell death genes whose specific roles in p53-dependent apoptosis remain uncertain Homo sapiens R-HSA-6803205	0.070459	12.2162	51.3445	BIRC5;TP73
Formation of Fibrin Clot (Clotting Cascade) Homo sapiens R-HSA-140877	0.0718233	6.12345	25.4384	PRTN3;PF4V1;CD177
APC/C:Cdh1 mediated degradation of Cdc20 and other APC/C:Cdh1 targeted proteins in late mitosis/early G1 Homo sapiens R-HSA-174178	0.0718233	4.39644	18.2448	CDC20;UBE2C;PLK1;AURKB
Cdc20:Phospho-APC/C mediated degradation of Cyclin A Homo sapiens R-HSA-174184	0.0718233	4.39644	18.2448	CDC20;CCNA2;CCNA1;UBE2C
APC:Cdc20 mediated degradation of cell cycle proteins prior to satisfation of the cell cycle checkpoint Homo sapiens R-HSA-179419	0.0744332	4.33157	17.7731	CDC20;CCNA2;CCNA1;UBE2C
Regulation of TP53 Activity Homo sapiens R-HSA-5633007	0.076174	3.05801	12.4434	CCNA2;TPX2;CCNA1;CHEK1;AURKB;TP73
RHO GTPases activate CIT Homo sapiens R-HSA-5625900	0.0853882	10.47	41.2948	MYL9;CIT
COPI-dependent Golgi-to-ER retrograde traffic Homo sapiens R-HSA-6811434	0.106128	3.82353	14.2081	KLC3;KIF18B;KIF4A;KIF2C
Conversion from APC/C:Cdc20 to APC/C:Cdh1 in late anaphase Homo sapiens R-HSA-176407	0.115993	8.62104	31.178	CDC20;UBE2C
Collagen formation Homo sapiens R-HSA-1474290	0.121336	3.63398	12.9406	ADAMTS2;PCOLCE2;ITGB4;MMP9
Syndecan interactions Homo sapiens R-HSA-3000170	0.122586	8.14168	28.6586	ITGB4;SDC1
Inhibition of the proteolytic activity of APC/C required for the onset of anaphase by mitotic spindle checkpoint components Homo sapiens R-HSA-141405	0.122586	8.14168	28.6586	CDC20;UBE2C
Inactivation of APC/C via direct inhibition of the APC/C complex Homo sapiens R-HSA-141430	0.122586	8.14168	28.6586	CDC20;UBE2C
Nuclear Envelope Breakdown Homo sapiens R-HSA-2980766	0.130349	4.58979	15.8278	CCNB2;CCNB1;PLK1
Regulation of Insulin-like Growth Factor (IGF) transport and uptake by Insulin-like Growth Factor Binding Proteins (IGFBPs) Homo sapiens R-HSA-381426	0.130349	7.71278	26.445	IGF2;IGF1
Mitotic Spindle Checkpoint Homo sapiens R-HSA-69618	0.130349	7.71278	26.445	CDC20;UBE2C
Signaling by the B Cell Receptor (BCR) Homo sapiens R-HSA-983705	0.159107	2.28816	7.36699	IGKC;IGHV3-23;IGKV1-5;IGLC6;IGKV4-1;IGLC3;IGLC2
TNFs bind their physiological receptors Homo sapiens R-HSA-5669034	0.162082	6.66002	21.1912	TNFRSF13B;CD70
Pyrimidine metabolism Homo sapiens R-HSA-73848	0.162082	6.66002	21.1912	TK1;TYMS
Factors involved in megakaryocyte development and platelet production Homo sapiens R-HSA-983231	0.166986	2.70801	8.51009	KLC3;KIF18B;KIFC1;KIF4A;KIF2C
CDT1 association with the CDC6:ORC:origin complex Homo sapiens R-HSA-68827	0.168598	4.00421	12.5074	CDT1;ORC1;CDC6
APC-Cdc20 mediated degradation of Nek2A Homo sapiens R-HSA-179409	0.169784	6.37013	19.7936	CDC20;UBE2C
The role of GTSE1 in G2/M progression after G2 checkpoint Homo sapiens R-HSA-8852276	0.172684	3.9325	12.1164	CCNB2;CCNB1;PLK1
Transcriptional Regulation by TP53 Homo sapiens R-HSA-3700989	0.179457	1.9648	5.95282	CCNA2;TPX2;CCNA1;CCNB1;CHEK1;E2F1;BIRC5;AURKB;TP73
Cell surface interactions at the vascular wall Homo sapiens R-HSA-202733	0.179457	3.03209	9.17039	SLC7A5;GAS6;PF4V1;CD177
G1/S DNA Damage Checkpoints Homo sapiens R-HSA-69615	0.210186	3.55085	10.0983	CCNA2;CCNA1;CHEK1
Interaction between L1 and Ankyrins Homo sapiens R-HSA-445095	0.210186	5.42531	15.4064	SPTB;SCN1B
Activation of BH3-only proteins Homo sapiens R-HSA-114452	0.210186	5.42531	15.4064	E2F1;TP73
Golgi-to-ER retrograde transport Homo sapiens R-HSA-8856688	0.22338	2.77337	7.68254	KLC3;KIF18B;KIF4A;KIF2C
Cyclin E associated events during G1/S transition Homo sapiens R-HSA-69202	0.22565	3.38645	9.26343	CCNA2;CCNA1;PKMYT1
Na+-dependent glucose transporters Homo sapiens R-HSA-428808	0.22565	18.2639	49.6584	SLC5A9
Signaling by MST1 Homo sapiens R-HSA-8852405	0.22565	18.2639	49.6584	HPN
Cyclin B2 mediated events Homo sapiens R-HSA-157881	0.22565	18.2639	49.6584	CCNB2
HDR through Homologous Recombination (HR) or Single Strand Annealing (SSA) Homo sapiens R-HSA-5693567	0.22565	2.72174	7.39614	CCNA2;CCNA1;RAD51;CHEK1
DNA strand elongation Homo sapiens R-HSA-69190	0.235675	4.88203	13.0139	GINS2;CDC45
Hemostasis Homo sapiens R-HSA-109582	0.248095	1.64642	4.2907	SLC7A5;KLC3;KIF18B;KIFC1;KIF4A;IGF2;KIF2C;PRTN3;IGF1;GAS6;PF4V1;CD177
Homology Directed Repair Homo sapiens R-HSA-5693538	0.249828	2.5777	6.61685	CCNA2;CCNA1;RAD51;CHEK1
ROS, RNS production in response to bacteria Homo sapiens R-HSA-1222556	0.249828	4.57644	11.7153	CAMP;LTF
Nuclear Pore Complex (NPC) Disassembly Homo sapiens R-HSA-3301854	0.249828	4.57644	11.7153	CCNB2;CCNB1
Telomere Extension By Telomerase Homo sapiens R-HSA-171319	0.249828	14.6104	37.159	TERT
Synthesis of 15-eicosatetraenoic acid derivatives Homo sapiens R-HSA-2142770	0.249828	14.6104	37.159	ALOX15B
Pyrimidine biosynthesis Homo sapiens R-HSA-500753	0.249828	14.6104	37.159	TYMS
Assembly of the ORC complex at the origin of replication Homo sapiens R-HSA-68616	0.249828	14.6104	37.159	ORC1
Regulation of TP53 Degradation Homo sapiens R-HSA-6804757	0.256369	4.43754	11.1371	CCNA2;CCNA1
Regulation of TP53 Expression and Degradation Homo sapiens R-HSA-6806003	0.267052	4.3068	10.6002	CCNA2;CCNA1
Senescence-Associated Secretory Phenotype (SASP) Homo sapiens R-HSA-2559582	0.269696	2.97323	7.26601	CCNA2;CCNA1;UBE2C
Inositol transporters Homo sapiens R-HSA-429593	0.280813	12.1747	29.169	SLC5A9
Processing of DNA double-strand break ends Homo sapiens R-HSA-5693607	0.296989	2.82018	6.5659	CCNA2;CCNA1;CHEK1
Presynaptic phase of homologous DNA pairing and strand exchange Homo sapiens R-HSA-5693616	0.296989	3.957	9.19979	RAD51;CHEK1
VEGF ligand-receptor interactions Homo sapiens R-HSA-194313	0.309484	10.4349	23.6771	PGF
VEGF binds to VEGFR leading to receptor dimerization Homo sapiens R-HSA-195399	0.309484	10.4349	23.6771	PGF
Condensation of Prophase Chromosomes Homo sapiens R-HSA-2299718	0.31601	3.75369	8.4116	CCNB1;PLK1
Non-integrin membrane-ECM interactions Homo sapiens R-HSA-3000171	0.318002	3.65967	8.05384	ITGB4;SDC1
Intrinsic Pathway for Apoptosis Homo sapiens R-HSA-109606	0.318002	3.65967	8.05384	E2F1;TP73
Homologous DNA Pairing and Strand Exchange Homo sapiens R-HSA-5693579	0.318002	3.65967	8.05384	RAD51;CHEK1
Chromosome Maintenance Homo sapiens R-HSA-73886	0.318002	2.64961	5.81313	TERT;HJURP;CENPM
Metabolism of nucleotides Homo sapiens R-HSA-15869	0.318002	2.61794	5.67666	RRM2;TK1;TYMS
Regulation of PLK1 Activity at G2/M Transition Homo sapiens R-HSA-2565942	0.318002	2.61794	5.67666	CCNB2;CCNB1;PLK1
TP53 Regulates Transcription of Cell Death Genes Homo sapiens R-HSA-5633008	0.318002	3.57022	7.71765	BIRC5;TP73
Type I hemidesmosome assembly Homo sapiens R-HSA-446107	0.318002	9.13009	19.7019	ITGB4
Transport of gamma-carboxylated protein precursors from the endoplasmic reticulum to the Golgi apparatus Homo sapiens R-HSA-159763	0.318002	9.13009	19.7019	GAS6
Ca2+ activated K+ channels Homo sapiens R-HSA-1296052	0.318002	9.13009	19.7019	KCNN3
Pyrimidine salvage reactions Homo sapiens R-HSA-73614	0.318002	9.13009	19.7019	TK1
SUMOylation of DNA replication proteins Homo sapiens R-HSA-4615885	0.326862	3.48504	7.40132	BIRC5;AURKB
Removal of aminoterminal propeptides from gamma-carboxylated proteins Homo sapiens R-HSA-159782	0.335244	8.11523	16.7109	GAS6
Gamma-carboxylation of protein precursors Homo sapiens R-HSA-159740	0.335244	8.11523	16.7109	GAS6
Establishment of Sister Chromatid Cohesion Homo sapiens R-HSA-2468052	0.335244	8.11523	16.7109	CDCA5
Beta-oxidation of pristanoyl-CoA Homo sapiens R-HSA-389887	0.335244	8.11523	16.7109	ACOXL
Urea cycle Homo sapiens R-HSA-70635	0.335244	8.11523	16.7109	ASS1
MASTL Facilitates Mitotic Progression Homo sapiens R-HSA-2465910	0.335244	8.11523	16.7109	CCNB1
DNA Double-Strand Break Repair Homo sapiens R-HSA-5693532	0.350597	2.08123	4.17324	CCNA2;CCNA1;RAD51;CHEK1
RHO GTPases activate KTN1 Homo sapiens R-HSA-5625970	0.350597	7.30333	14.3914	KLC3
Gamma-carboxylation, transport, and amino-terminal cleavage of proteins Homo sapiens R-HSA-159854	0.350597	7.30333	14.3914	GAS6
Phenylalanine and tyrosine catabolism Homo sapiens R-HSA-71182	0.350597	7.30333	14.3914	HPD
Response to metal ions Homo sapiens R-HSA-5660526	0.350597	7.30333	14.3914	MT1E
Metallothioneins bind metals Homo sapiens R-HSA-5661231	0.350597	7.30333	14.3914	MT1E
Recruitment of NuMA to mitotic centrosomes Homo sapiens R-HSA-380320	0.350597	7.30333	14.3914	CCNB1
L1CAM interactions Homo sapiens R-HSA-373760	0.353919	2.36351	4.6206	KIF4A;SPTB;SCN1B
Chondroitin sulfate/dermatan sulfate metabolism Homo sapiens R-HSA-1793185	0.36217	3.04848	5.84266	CHPF;SDC1
Passive transport by Aquaporins Homo sapiens R-HSA-432047	0.36217	6.63906	12.5487	AQP1
Defective EXT2 causes exostoses 2 Homo sapiens R-HSA-3656237	0.36217	6.63906	12.5487	SDC1
Defective EXT1 causes exostoses 1, TRPS2 and CHDS Homo sapiens R-HSA-3656253	0.36217	6.63906	12.5487	SDC1
TP53 Regulates Transcription of Caspase Activators and Caspases Homo sapiens R-HSA-6803207	0.36217	6.63906	12.5487	TP73
TP53 Regulates Transcription of Death Receptors and Ligands Homo sapiens R-HSA-6803211	0.36217	6.63906	12.5487	TP73
Inhibition of replication initiation of damaged DNA by RB1/E2F1 Homo sapiens R-HSA-113501	0.36217	6.63906	12.5487	E2F1
Deposition of new CENPA-containing nucleosomes at the centromere Homo sapiens R-HSA-606279	0.37102	2.92625	5.42633	HJURP;CENPM
Nucleosome assembly Homo sapiens R-HSA-774815	0.37102	2.92625	5.42633	HJURP;CENPM
Mitotic Telophase/Cytokinesis Homo sapiens R-HSA-68884	0.383047	6.08549	11.0555	PLK1
MHC class II antigen presentation Homo sapiens R-HSA-2132295	0.384374	2.19728	3.9716	KLC3;KIF4A;KIF2C
Assembly of collagen fibrils and other multimeric structures Homo sapiens R-HSA-2022090	0.384766	2.81341	5.05043	ITGB4;MMP9
Meiotic recombination Homo sapiens R-HSA-912446	0.384766	2.81341	5.05043	RAD51;MND1
Platelet degranulation Homo sapiens R-HSA-114608	0.393129	2.15397	3.8082	IGF2;IGF1;GAS6
Regulation of TP53 Activity through Association with Co-factors Homo sapiens R-HSA-6804759	0.398355	5.61709	9.82532	TP73
Cellular Senescence Homo sapiens R-HSA-2559583	0.399233	1.8676	3.25226	CCNA2;CCNA1;UBE2C;E2F1
Mitotic Prophase Homo sapiens R-HSA-68875	0.401765	2.11233	3.65338	CCNB2;CCNB1;PLK1
Depolymerisation of the Nuclear Lamina Homo sapiens R-HSA-4419969	0.414744	5.21561	8.79751	CCNB1
N-Glycan antennae elongation Homo sapiens R-HSA-975577	0.414744	5.21561	8.79751	B4GALT2
Response to elevated platelet cytosolic Ca2+ Homo sapiens R-HSA-76005	0.417867	2.0528	3.436	IGF2;IGF1;GAS6
DNA Damage/Telomere Stress Induced Senescence Homo sapiens R-HSA-2559586	0.419687	2.56597	4.25606	CCNA2;CCNA1
SCF(Skp2)-mediated degradation of p27/p21 Homo sapiens R-HSA-187577	0.419687	2.56597	4.25606	CCNA2;CCNA1
Rap1 signalling Homo sapiens R-HSA-392517	0.4301	4.86765	7.92837	RAP1GAP
RHO GTPases Activate ROCKs Homo sapiens R-HSA-5627117	0.446422	4.56319	7.1857	MYL9
Synthesis, secretion, and deacylation of Ghrelin Homo sapiens R-HSA-422085	0.446422	4.56319	7.1857	IGF1
Chylomicron-mediated lipid transport Homo sapiens R-HSA-174800	0.446422	4.56319	7.1857	SDC1
Collagen biosynthesis and modifying enzymes Homo sapiens R-HSA-1650814	0.446422	2.39722	3.73956	ADAMTS2;PCOLCE2
p53-Dependent G1/S DNA damage checkpoint Homo sapiens R-HSA-69580	0.446422	2.39722	3.73956	CCNA2;CCNA1
p53-Dependent G1 DNA Damage Response Homo sapiens R-HSA-69563	0.446422	2.39722	3.73956	CCNA2;CCNA1
HDR through Homologous Recombination (HRR) Homo sapiens R-HSA-5685942	0.454626	2.35844	3.62393	RAD51;CHEK1
TP53 Regulates Transcription of Genes Involved in G2 Cell Cycle Arrest Homo sapiens R-HSA-6804114	0.457983	4.29455	6.54524	CCNB1
APC/C:Cdc20 mediated degradation of Securin Homo sapiens R-HSA-174154	0.463644	2.2845	3.40679	CDC20;UBE2C
Intra-Golgi and retrograde Golgi-to-ER traffic Homo sapiens R-HSA-6811442	0.463644	1.67396	2.49534	KLC3;KIF18B;KIF4A;KIF2C
Glycosaminoglycan metabolism Homo sapiens R-HSA-1630316	0.463644	1.86039	2.76712	B4GALT2;CHPF;SDC1
Defective B3GALT6 causes EDSP2 and SEMDJL1 Homo sapiens R-HSA-4420332	0.463644	4.05576	5.98845	SDC1
Defective B4GALT7 causes EDS, progeroid type Homo sapiens R-HSA-3560783	0.463644	4.05576	5.98845	SDC1
Defective B3GAT3 causes JDSSDHD Homo sapiens R-HSA-3560801	0.463644	4.05576	5.98845	SDC1
TP53 Regulates Transcription of Genes Involved in Cytochrome C Release Homo sapiens R-HSA-6803204	0.463644	4.05576	5.98845	TP73
Chondroitin sulfate biosynthesis Homo sapiens R-HSA-2022870	0.482495	3.84211	5.50088	CHPF
Cyclin A:Cdk2-associated events at S phase entry Homo sapiens R-HSA-69656	0.482568	2.18188	3.11282	CCNA2;CCNA1
RHO GTPases activate PAKs Homo sapiens R-HSA-5627123	0.496015	3.64981	5.07116	MYL9
HS-GAG degradation Homo sapiens R-HSA-2024096	0.496015	3.64981	5.07116	SDC1
AURKA Activation by TPX2 Homo sapiens R-HSA-8854518	0.505413	2.08805	2.8519	TPX2;PLK1
SALM protein interactions at the synapse Homo sapiens R-HSA-8849932	0.51132	3.47584	4.69022	PTPRF
Laminin interactions Homo sapiens R-HSA-3000157	0.528581	3.31768	4.35074	ITGB4
Sema4D induced cell migration and growth-cone collapse Homo sapiens R-HSA-416572	0.545413	3.17327	4.04675	MYL9
G2/M DNA damage checkpoint Homo sapiens R-HSA-69473	0.551127	1.92262	2.41117	CCNB1;CHEK1
Basigin interactions Homo sapiens R-HSA-210991	0.551127	3.0409	3.77334	SLC7A5
Amino acid synthesis and interconversion (transamination) Homo sapiens R-HSA-70614	0.551127	3.0409	3.77334	PYCR1
Synthesis and interconversion of nucleotide di- and triphosphates Homo sapiens R-HSA-499943	0.551127	3.0409	3.77334	RRM2
Centrosome maturation Homo sapiens R-HSA-380287	0.551127	1.89755	2.34664	CCNB1;PLK1
Recruitment of mitotic centrosome proteins and complexes Homo sapiens R-HSA-380270	0.551127	1.89755	2.34664	CCNB1;PLK1
Diseases associated with glycosaminoglycan metabolism Homo sapiens R-HSA-3560782	0.554295	2.91911	3.52644	SDC1
A tetrasaccharide linker sequence is required for GAG synthesis Homo sapiens R-HSA-1971475	0.554295	2.91911	3.52644	SDC1
Recycling pathway of L1 Homo sapiens R-HSA-437239	0.554295	2.91911	3.52644	KIF4A
N-glycan antennae elongation in the medial/trans-Golgi Homo sapiens R-HSA-975576	0.554295	2.91911	3.52644	B4GALT2
Resolution of D-loop Structures through Synthesis-Dependent Strand Annealing (SDSA) Homo sapiens R-HSA-5693554	0.554295	2.91911	3.52644	RAD51
Sema4D in semaphorin signaling Homo sapiens R-HSA-400685	0.564285	2.8067	3.30266	MYL9
Keratan sulfate biosynthesis Homo sapiens R-HSA-2022854	0.564285	2.8067	3.30266	B4GALT2
Peroxisomal lipid metabolism Homo sapiens R-HSA-390918	0.564285	2.8067	3.30266	ACOXL
Metabolism of polyamines Homo sapiens R-HSA-351202	0.573779	1.78139	2.05577	SMOX;ASS1
Recognition of DNA damage by PCNA-containing replication complex Homo sapiens R-HSA-110314	0.573779	2.70261	3.09913	DTL
Extension of Telomeres Homo sapiens R-HSA-180786	0.573779	2.70261	3.09913	TERT
Meiosis Homo sapiens R-HSA-1500620	0.576065	1.75984	2.00331	RAD51;MND1
Cell junction organization Homo sapiens R-HSA-446728	0.582453	1.7388	1.95258	CLDN5;ITGB4
Diseases of glycosylation Homo sapiens R-HSA-3781865	0.593915	1.69819	1.85598	ADAMTS2;SDC1
Metabolism of carbohydrates Homo sapiens R-HSA-71387	0.593915	1.32	1.44065	CHIT1;B4GALT2;SLC5A9;CHPF;SDC1
Tight junction interactions Homo sapiens R-HSA-420029	0.593915	2.51596	2.7435	CLDN5
Extracellular matrix organization Homo sapiens R-HSA-1474244	0.5955	1.31518	1.42496	ADAMTS2;PCOLCE2;ITGB4;SDC1;MMP9
DNA Repair Homo sapiens R-HSA-73894	0.599502	1.30565	1.39416	CCNA2;CCNA1;RAD51;CHEK1;DTL
Amino acid transport across the plasma membrane Homo sapiens R-HSA-352230	0.599502	2.43198	2.58758	SLC7A5
HS-GAG biosynthesis Homo sapiens R-HSA-2022928	0.599502	2.43198	2.58758	SDC1
Keratan sulfate/keratin metabolism Homo sapiens R-HSA-1638074	0.604694	2.35341	2.44413	B4GALT2
Activation of Matrix Metalloproteinases Homo sapiens R-HSA-1592389	0.604694	2.35341	2.44413	MMP9
Resolution of D-loop Structures through Holliday Junction Intermediates Homo sapiens R-HSA-5693568	0.604694	2.35341	2.44413	RAD51
Oncogene Induced Senescence Homo sapiens R-HSA-2559585	0.604694	2.35341	2.44413	E2F1
Smooth Muscle Contraction Homo sapiens R-HSA-445355	0.614551	2.27975	2.31185	MYL9
Resolution of D-Loop Structures Homo sapiens R-HSA-5693537	0.614551	2.27975	2.31185	RAD51
EPH-Ephrin signaling Homo sapiens R-HSA-2682334	0.616467	1.56981	1.56258	MMP9;MYL9
TNFR2 non-canonical NF-kB pathway Homo sapiens R-HSA-5668541	0.616467	1.56981	1.56258	TNFRSF13B;CD70
EPHA-mediated growth cone collapse Homo sapiens R-HSA-3928663	0.616467	2.21055	2.18959	MYL9
Striated Muscle Contraction Homo sapiens R-HSA-390522	0.616467	2.21055	2.18959	TNNT1
Lipoprotein metabolism Homo sapiens R-HSA-174824	0.616467	2.21055	2.18959	SDC1
SUMO E3 ligases SUMOylate target proteins Homo sapiens R-HSA-3108232	0.619018	1.55303	1.52562	BIRC5;AURKB
Anchoring of the basal body to the plasma membrane Homo sapiens R-HSA-5620912	0.623062	1.53661	1.48976	PLK1;KIF24
Lysosome Vesicle Biogenesis Homo sapiens R-HSA-432720	0.623062	2.14542	2.07635	TXNDC5
Defective B3GALTL causes Peters-plus syndrome (PpS) Homo sapiens R-HSA-5083635	0.64532	2.02603	1.87354	ADAMTS2
HDR through Single Strand Annealing (SSA) Homo sapiens R-HSA-5685938	0.64532	2.02603	1.87354	RAD51
SUMOylation Homo sapiens R-HSA-2990846	0.64571	1.47422	1.35654	BIRC5;AURKB
O-glycosylation of TSR domain-containing proteins Homo sapiens R-HSA-5173214	0.648355	1.97117	1.78252	ADAMTS2
G1 Phase Homo sapiens R-HSA-69236	0.648355	1.97117	1.78252	E2F1
Cyclin D associated events in G1 Homo sapiens R-HSA-69231	0.648355	1.97117	1.78252	E2F1
Association of TriC/CCT with target proteins during biosynthesis Homo sapiens R-HSA-390471	0.653636	1.9192	1.6976	KIFC3
Collagen degradation Homo sapiens R-HSA-1442490	0.653636	1.9192	1.6976	MMP9
Gamma carboxylation, hypusine formation and arylsulfatase activation Homo sapiens R-HSA-163841	0.653636	1.9192	1.6976	GAS6
Histidine, lysine, phenylalanine, tyrosine, proline and tryptophan catabolism Homo sapiens R-HSA-6788656	0.6735	1.82306	1.54395	HPD
Pre-NOTCH Transcription and Translation Homo sapiens R-HSA-1912408	0.6735	1.82306	1.54395	E2F1
Retinoid metabolism and transport Homo sapiens R-HSA-975634	0.683067	1.7785	1.47433	SDC1
O-linked glycosylation Homo sapiens R-HSA-5173105	0.6868	1.35075	1.10723	GALNT14;ADAMTS2
Vasopressin regulates renal water homeostasis via Aquaporins Homo sapiens R-HSA-432040	0.687173	1.73607	1.40899	AQP1
Iron uptake and transport Homo sapiens R-HSA-917937	0.687173	1.73607	1.40899	LCN2
Phase 0 - rapid depolarisation Homo sapiens R-HSA-5576892	0.696223	1.69561	1.34758	SCN1B
PPARA activates gene expression Homo sapiens R-HSA-1989781	0.697512	1.31404	1.03697	FHL2;G0S2
DNA Damage Bypass Homo sapiens R-HSA-73893	0.712878	1.62008	1.23535	DTL
Regulation of lipid metabolism by Peroxisome proliferator-activated receptor alpha (PPARalpha) Homo sapiens R-HSA-400206	0.712878	1.27927	0.972103	FHL2;G0S2
EPH-ephrin mediated repulsion of cells Homo sapiens R-HSA-3928665	0.727532	1.55099	1.13553	MMP9
Hexose transport Homo sapiens R-HSA-189200	0.727532	1.55099	1.13553	SLC5A9
Amino acid and oligopeptide SLC transporters Homo sapiens R-HSA-425374	0.735485	1.5186	1.08971	SLC7A5
CDK-mediated phosphorylation and removal of Cdc6 Homo sapiens R-HSA-69017	0.743237	1.48753	1.04637	CDC6
Muscle contraction Homo sapiens R-HSA-397014	0.744259	1.13309	0.791345	TNNT1;MYL9;SCN1B
Metabolism of fat-soluble vitamins Homo sapiens R-HSA-6806667	0.744614	1.4577	1.00531	SDC1
Aquaporin-mediated transport Homo sapiens R-HSA-445717	0.744614	1.4577	1.00531	AQP1
Membrane Trafficking Homo sapiens R-HSA-199991	0.744614	1.05633	0.720614	KLC3;KIF18B;KIF4A;KIF2C;SPTB;TXNDC5
p53-Independent DNA Damage Response Homo sapiens R-HSA-69610	0.744614	1.42905	0.966403	CHEK1
p53-Independent G1/S DNA damage checkpoint Homo sapiens R-HSA-69613	0.744614	1.42905	0.966403	CHEK1
Ubiquitin Mediated Degradation of Phosphorylated Cdc25A Homo sapiens R-HSA-69601	0.744614	1.42905	0.966403	CHEK1
Arachidonic acid metabolism Homo sapiens R-HSA-2142753	0.751707	1.4015	0.929488	ALOX15B
Heparan sulfate/heparin (HS-GAG) metabolism Homo sapiens R-HSA-1638091	0.753275	1.37498	0.894437	SDC1
Golgi Associated Vesicle Biogenesis Homo sapiens R-HSA-432722	0.753275	1.37498	0.894437	TXNDC5
SCF-beta-TrCP mediated degradation of Emi1 Homo sapiens R-HSA-174113	0.753275	1.37498	0.894437	CDC20
Cell-Cell communication Homo sapiens R-HSA-1500931	0.7654	1.12965	0.712837	CLDN5;ITGB4
Pre-NOTCH Expression and Processing Homo sapiens R-HSA-1912422	0.775574	1.30112	0.799303	E2F1
Formation of the beta-catenin:TCF transactivating complex Homo sapiens R-HSA-201722	0.781782	1.27823	0.770589	TERT
Telomere Maintenance Homo sapiens R-HSA-157579	0.787826	1.25613	0.74322	TERT
RHO GTPases activate PKNs Homo sapiens R-HSA-5625740	0.793711	1.23478	0.717118	MYL9
Post-translational protein modification Homo sapiens R-HSA-597592	0.793963	0.991223	0.57076	B4GALT2;GALNT14;ADAMTS2;BIRC5;GAS6;SPTB;AURKB
Cell-cell junction organization Homo sapiens R-HSA-421270	0.793963	1.21414	0.692206	CLDN5
TP53 Regulates Transcription of DNA Repair Genes Homo sapiens R-HSA-6796648	0.793963	1.21414	0.692206	CHEK1
Diseases associated with O-glycosylation of proteins Homo sapiens R-HSA-3906995	0.796798	1.19417	0.668416	ADAMTS2
Autodegradation of Cdh1 by Cdh1:APC/C Homo sapiens R-HSA-174084	0.796798	1.19417	0.668416	UBE2C
O-linked glycosylation of mucins Homo sapiens R-HSA-913709	0.825834	1.12046	0.583246	GALNT14
Semaphorin interactions Homo sapiens R-HSA-373755	0.830685	1.10342	0.564182	MYL9
Amyloid fiber formation Homo sapiens R-HSA-977225	0.832598	1.0869	0.545915	LTF
Interferon alpha/beta signaling Homo sapiens R-HSA-909733	0.832598	1.0869	0.545915	IFI27
Loss of Nlp from mitotic centrosomes Homo sapiens R-HSA-380259	0.834384	1.07086	0.528402	PLK1
Loss of proteins required for interphase microtubule organization?from the centrosome Homo sapiens R-HSA-380284	0.834384	1.07086	0.528402	PLK1
trans-Golgi Network Vesicle Budding Homo sapiens R-HSA-199992	0.836048	1.05529	0.511603	TXNDC5
Clathrin derived vesicle budding Homo sapiens R-HSA-421837	0.836048	1.05529	0.511603	TXNDC5
Lipid digestion, mobilization, and transport Homo sapiens R-HSA-73923	0.840357	1.04016	0.495483	SDC1
ISG15 antiviral mechanism Homo sapiens R-HSA-1169408	0.841774	1.02546	0.480005	USP41
Antiviral mechanism by IFN-stimulated genes Homo sapiens R-HSA-1169410	0.841774	1.02546	0.480005	USP41
Transport to the Golgi and subsequent modification Homo sapiens R-HSA-948021	0.867439	0.90934	0.395364	B4GALT2;SPTB
Apoptosis Homo sapiens R-HSA-109581	0.869047	0.903646	0.388267	E2F1;TP73
COPI-mediated anterograde transport Homo sapiens R-HSA-6807878	0.872824	0.945262	0.398975	SPTB
Programmed Cell Death Homo sapiens R-HSA-5357801	0.876438	0.88698	0.367835	E2F1;TP73
Metabolism of amino acids and derivatives Homo sapiens R-HSA-71291	0.87985	0.877966	0.353983	SMOX;PYCR1;HPD;ASS1
Platelet activation, signaling and aggregation Homo sapiens R-HSA-76002	0.87985	0.872194	0.350283	IGF2;IGF1;GAS6
Peptide hormone metabolism Homo sapiens R-HSA-2980736	0.87985	0.909676	0.364924	IGF1
Oxidative Stress Induced Senescence Homo sapiens R-HSA-2559580	0.932464	0.808189	0.274686	E2F1
Phase 1 - Functionalization of compounds Homo sapiens R-HSA-211945	0.934616	0.799267	0.267262	SMOX
Assembly of the primary cilium Homo sapiens R-HSA-5617833	0.941204	0.785452	0.254627	PLK1;KIF24
Chaperonin-mediated protein folding Homo sapiens R-HSA-390466	0.942057	0.773641	0.246415	KIFC3
Visual phototransduction Homo sapiens R-HSA-2187338	0.942057	0.757446	0.233612	SDC1
Cellular responses to stress Homo sapiens R-HSA-2262752	0.942057	0.799249	0.245388	CCNA2;CCNA1;UBE2C;E2F1
Transport of inorganic cations/anions and amino acids/oligopeptides Homo sapiens R-HSA-425393	0.942057	0.741912	0.221607	SLC7A5
Potassium Channels Homo sapiens R-HSA-1296071	0.942057	0.741912	0.221607	KCNN3
Stimuli-sensing channels Homo sapiens R-HSA-2672351	0.942057	0.734381	0.215884	WNK4
Interferon Signaling Homo sapiens R-HSA-913531	0.942057	0.748668	0.218556	IFI27;USP41
Transport of glucose and other sugars, bile salts and organic acids, metal ions and amine compounds Homo sapiens R-HSA-425366	0.942057	0.727	0.210339	SLC5A9
Protein folding Homo sapiens R-HSA-391251	0.942057	0.727	0.210339	KIFC3
IGF1R signaling cascade Homo sapiens R-HSA-2428924	0.942057	0.763708	0.218333	IGF2;IGF1;SPTB
Signaling by Type 1 Insulin-like Growth Factor 1 Receptor (IGF1R) Homo sapiens R-HSA-2404192	0.942057	0.763708	0.218333	IGF2;IGF1;SPTB
IRS-related events triggered by IGF1R Homo sapiens R-HSA-2428928	0.942057	0.763708	0.218333	IGF2;IGF1;SPTB
Degradation of the extracellular matrix Homo sapiens R-HSA-1474228	0.956773	0.692205	0.185049	MMP9
Generic Transcription Pathway Homo sapiens R-HSA-212436	0.966514	0.809626	0.205773	CCNA2;TPX2;CCNA1;CCNB1;CHEK1;E2F1;BIRC5;AURKB;TP73
Fatty acid, triacylglycerol, and ketone body metabolism Homo sapiens R-HSA-535734	0.988285	0.674816	0.154431	FHL2;G0S2
Rho GTPase cycle Homo sapiens R-HSA-194840	0.999996	0.600184	0.125245	DEPDC1B
Signaling by NOTCH Homo sapiens R-HSA-157118	0.999996	0.600184	0.125245	E2F1
Signaling by SCF-KIT Homo sapiens R-HSA-1433557	0.999996	0.674666	0.134249	CHEK1;SPTB;MMP9
Axon guidance Homo sapiens R-HSA-422475	0.999996	0.708352	0.131619	KIF4A;MYL9;SPTB;MMP9;SCN1B
ER to Golgi Anterograde Transport Homo sapiens R-HSA-199977	0.999996	0.558376	0.10166	SPTB
Cardiac conduction Homo sapiens R-HSA-5576891	0.999996	0.541598	0.0928544	SCN1B
Cytokine Signaling in Immune system Homo sapiens R-HSA-1280215	0.999996	0.704874	0.115576	IFI27;TNFRSF13B;CD70;PRTN3;USP41;SPTB
Metabolism of proteins Homo sapiens R-HSA-392499	0.999996	0.742912	0.106172	B4GALT2;GALNT14;ADAMTS2;IGF2;BIRC5;IGF1;KIFC3;GAS6;SPTB;AURKB;LTF
Metabolism of vitamins and cofactors Homo sapiens R-HSA-196854	0.999996	0.493374	0.0697196	SDC1
Asparagine N-linked glycosylation Homo sapiens R-HSA-446203	0.999996	0.56332	0.0793588	B4GALT2;SPTB
Antigen processing: Ubiquitination & Proteasome degradation Homo sapiens R-HSA-983168	0.999996	0.561108	0.0781391	CDC20;UBE2C
SLC-mediated transmembrane transport Homo sapiens R-HSA-425407	0.999996	0.544009	0.0690663	SLC7A5;SLC5A9
Transmembrane transport of small molecules Homo sapiens R-HSA-382551	0.999996	0.610822	0.0589453	SLC7A5;SLC5A9;WNK4;LCN2;AQP1
Metabolism Homo sapiens R-HSA-1430728	0.999996	0.752963	0.070133	CA12;B4GALT2;RRM2;CHPF;SMOX;FHL2;PYCR1;G0S2;TYMS;ALOX15B;ASS1;AQP1;CHIT1;ACOXL;SLC5A9;CA4;SDC1;TK1;HPD;MT1E
Neuronal System Homo sapiens R-HSA-112316	0.999996	0.483147	0.0418432	KCNN3;PTPRF
Class I MHC mediated antigen processing & presentation Homo sapiens R-HSA-983169	0.999996	0.476671	0.0394062	CDC20;UBE2C
G alpha (q) signalling events Homo sapiens R-HSA-416476	0.999996	0.380877	0.0288421	NTSR1
Peptide ligand-binding receptors Homo sapiens R-HSA-375276	0.999996	0.376871	0.027734	NTSR1
Biological oxidations Homo sapiens R-HSA-211859	0.999996	0.365339	0.0246784	SMOX
TCF dependent signaling in response to WNT Homo sapiens R-HSA-201681	0.999996	0.365339	0.0246784	TERT
Organelle biogenesis and maintenance Homo sapiens R-HSA-1852241	0.999996	0.445293	0.0288179	PLK1;KIF24
Ion channel transport Homo sapiens R-HSA-983712	0.999996	0.358031	0.0228453	WNK4
Signaling by VEGF Homo sapiens R-HSA-194138	0.999996	0.442516	0.0279765	SPTB;PGF
Metabolism of lipids and lipoproteins Homo sapiens R-HSA-556833	0.999996	0.548246	0.0300891	ACOXL;FHL2;SDC1;G0S2;ALOX15B
Signal Transduction Homo sapiens R-HSA-162582	0.999996	0.720087	0.0326483	HPN;SKA1;AURKB;CDC20;KLC3;TERT;CHEK1;E2F1;BUB1;NTSR1;PLK1;IGF2;IGF1;SPTB;MMP9;PGF;CIT;DEPDC1B;SDC1;CENPM;BIRC5;KIF2C;MYL9;SPC24;SPC25
GRB2 events in EGFR signaling Homo sapiens R-HSA-179812	0.999996	0.308563	0.0125176	SPTB
SHC1 events in EGFR signaling Homo sapiens R-HSA-180336	0.999996	0.308563	0.0125176	SPTB
SOS-mediated signalling Homo sapiens R-HSA-112412	0.999996	0.308563	0.0125176	SPTB
SHC1 events in ERBB4 signaling Homo sapiens R-HSA-1250347	0.999996	0.308563	0.0125176	SPTB
RAF/MAP kinase cascade Homo sapiens R-HSA-5673001	0.999996	0.308563	0.0125176	SPTB
FRS-mediated FGFR2 signaling Homo sapiens R-HSA-5654700	0.999996	0.307234	0.0122893	SPTB
FRS-mediated FGFR4 signaling Homo sapiens R-HSA-5654712	0.999996	0.307234	0.0122893	SPTB
FRS-mediated FGFR3 signaling Homo sapiens R-HSA-5654706	0.999996	0.307234	0.0122893	SPTB
FRS-mediated FGFR1 signaling Homo sapiens R-HSA-5654693	0.999996	0.307234	0.0122893	SPTB
ARMS-mediated activation Homo sapiens R-HSA-170984	0.999996	0.303315	0.0116307	SPTB
Signalling to p38 via RIT and RIN Homo sapiens R-HSA-187706	0.999996	0.303315	0.0116307	SPTB
Frs2-mediated activation Homo sapiens R-HSA-170968	0.999996	0.30203	0.0114196	SPTB
MAPK1/MAPK3 signaling Homo sapiens R-HSA-5684996	0.999996	0.300756	0.0112125	SPTB
Prolonged ERK activation events Homo sapiens R-HSA-169893	0.999996	0.299493	0.0110095	SPTB
Signaling by Leptin Homo sapiens R-HSA-2586552	0.999996	0.29824	0.0108103	SPTB
Interleukin receptor SHC signaling Homo sapiens R-HSA-912526	0.999996	0.295765	0.0104233	SPTB
Signalling to RAS Homo sapiens R-HSA-167044	0.999996	0.294543	0.0102353	SPTB
VEGFR2 mediated cell proliferation Homo sapiens R-HSA-5218921	0.999996	0.292128	0.00987008	SPTB
Interleukin-2 signaling Homo sapiens R-HSA-451927	0.999996	0.287413	0.0091803	SPTB
Signalling to ERKs Homo sapiens R-HSA-187687	0.999996	0.286258	0.00901594	SPTB
Signaling by Interleukins Homo sapiens R-HSA-449147	0.999996	0.368678	0.0109613	PRTN3;SPTB
Interleukin-3, 5 and GM-CSF signaling Homo sapiens R-HSA-512988	0.999996	0.277336	0.00780767	SPTB
NCAM signaling for neurite out-growth Homo sapiens R-HSA-375165	0.999996	0.272034	0.00714013	SPTB
MAPK family signaling cascades Homo sapiens R-HSA-5683057	0.999996	0.254495	0.0051924	SPTB
IRS-mediated signalling Homo sapiens R-HSA-112399	0.999996	0.254495	0.0051924	SPTB
Insulin receptor signalling cascade Homo sapiens R-HSA-74751	0.999996	0.251787	0.00492616	SPTB
Gastrin-CREB signalling pathway via PKC and MAPK Homo sapiens R-HSA-881907	0.999996	0.333691	0.00614982	SPTB;NTSR1
Signaling by Wnt Homo sapiens R-HSA-195721	0.999996	0.244835	0.00428355	TERT
Developmental Biology Homo sapiens R-HSA-1266738	0.999996	0.456038	0.00778288	KIF4A;MYL9;SPTB;MMP9;SCN1B
Signaling by Insulin receptor Homo sapiens R-HSA-74752	0.999996	0.232007	0.00324657	SPTB
VEGFA-VEGFR2 Pathway Homo sapiens R-HSA-4420097	0.999996	0.225357	0.0027814	SPTB
Class A/1 (Rhodopsin-like receptors) Homo sapiens R-HSA-373076	0.999996	0.223223	0.00264216	NTSR1
Downstream signaling of activated FGFR2 Homo sapiens R-HSA-5654696	0.999996	0.219072	0.00238488	SPTB
Downstream signaling of activated FGFR4 Homo sapiens R-HSA-5654716	0.999996	0.219072	0.00238488	SPTB
Downstream signaling of activated FGFR3 Homo sapiens R-HSA-5654708	0.999996	0.219072	0.00238488	SPTB
Signaling by ERBB4 Homo sapiens R-HSA-1236394	0.999996	0.218395	0.00234459	SPTB
Signaling by FGFR4 Homo sapiens R-HSA-5654743	0.999996	0.217053	0.00226609	SPTB
Downstream signaling of activated FGFR1 Homo sapiens R-HSA-5654687	0.999996	0.217053	0.00226609	SPTB
Signaling by FGFR3 Homo sapiens R-HSA-5654741	0.999996	0.216388	0.00222787	SPTB
Signaling by FGFR1 Homo sapiens R-HSA-5654736	0.999996	0.214417	0.00211715	SPTB
Downstream signal transduction Homo sapiens R-HSA-186763	0.999996	0.211209	0.00194505	SPTB
DAP12 signaling Homo sapiens R-HSA-2424491	0.999996	0.209329	0.00184878	SPTB
Infectious disease Homo sapiens R-HSA-5663205	0.999996	0.206874	0.00172801	LTF
Signaling by EGFR Homo sapiens R-HSA-177929	0.999996	0.20271	0.00153582	SPTB
DAP12 interactions Homo sapiens R-HSA-2172127	0.999996	0.200403	0.00143601	SPTB
Signaling by FGFR2 Homo sapiens R-HSA-5654738	0.999996	0.19927	0.00138863	SPTB
Signaling by PDGF Homo sapiens R-HSA-186797	0.999996	0.197592	0.00132055	SPTB
Signaling by FGFR Homo sapiens R-HSA-190236	0.999996	0.196489	0.00127708	SPTB
NGF signalling via TRKA from the plasma membrane Homo sapiens R-HSA-187037	0.999996	0.192195	0.00111737	SPTB
Disease Homo sapiens R-HSA-1643685	0.999996	0.294688	0.000802116	ADAMTS2;SDC1;LTF
Gene Expression Homo sapiens R-HSA-74160	0.999996	0.472932	0.00111226	CCNA2;H19;TPX2;CCNA1;CCNB1;CHEK1;IGF2;E2F1;BIRC5;AURKB;TP73
GPCR ligand binding Homo sapiens R-HSA-500792	0.999996	0.160131	0.000336405	NTSR1
Signalling by NGF Homo sapiens R-HSA-166520	0.999996	0.159037	0.000320409	SPTB
GPCR downstream signaling Homo sapiens R-HSA-388396	0.999996	0.070706	3.333e-07	NTSR1
Signaling by GPCR Homo sapiens R-HSA-372790	0.999996	0.106186	4.49306e-07	SPTB;NTSR1

## Sheet: Table S2; PB down-reg pathways
Table S2: Pathway enrichment analysis of 353 down regulated DEGs in PB
Term	Adjusted P-value	Odds Ratio	Combined Score	Genes
Eukaryotic Translation Elongation Homo sapiens R-HSA-156842	3.31e-14	17.0414	634.923	RPL41;RPL21;RPS7;RPL31;RPL34;RPL23;RPL11;RPL35A;RPS3A;RPL9;RPL7;EEF1B2;RPS17;RPS15A;RPS27;RPS29;RPL27;RPL26;RPL39;RPS24
Viral mRNA Translation Homo sapiens R-HSA-192823	5.86e-14	17.1376	609.89	RPL41;RPL21;RPS7;RPL31;RPL34;RPL23;RPL11;RPL35A;RPS3A;RPL9;RPL7;RPS17;RPS15A;RPS27;RPS29;RPL27;RPL26;RPL39;RPS24
Peptide chain elongation Homo sapiens R-HSA-156902	5.86e-14	17.1376	609.89	RPL41;RPL21;RPS7;RPL31;RPL34;RPL23;RPL11;RPL35A;RPS3A;RPL9;RPL7;RPS17;RPS15A;RPS27;RPS29;RPL27;RPL26;RPL39;RPS24
Selenocysteine synthesis Homo sapiens R-HSA-2408557	7.09e-14	16.3791	571.411	RPL41;RPL21;RPS7;RPL31;RPL34;RPL23;RPL11;RPL35A;RPS3A;RPL9;RPL7;RPS17;RPS15A;RPS27;RPS29;RPL27;RPL26;RPL39;RPS24
Eukaryotic Translation Termination Homo sapiens R-HSA-72764	7.09e-14	16.3791	571.411	RPL41;RPL21;RPS7;RPL31;RPL34;RPL23;RPL11;RPL35A;RPS3A;RPL9;RPL7;RPS17;RPS15A;RPS27;RPS29;RPL27;RPL26;RPL39;RPS24
Nonsense Mediated Decay (NMD) independent of the Exon Junction Complex (EJC) Homo sapiens R-HSA-975956	9.28e-14	15.9095	547.848	RPL41;RPL21;RPS7;RPL31;RPL34;RPL23;RPL11;RPL35A;RPS3A;RPL9;RPL7;RPS17;RPS15A;RPS27;RPS29;RPL27;RPL26;RPL39;RPS24
SRP-dependent cotranslational protein targeting to membrane Homo sapiens R-HSA-1799339	2.14e-13	13.5032	451.628	RPL41;RPL21;RPS7;RPL31;RPL34;RPL23;RPL11;RPL35A;RPS3A;RPL9;SRP9;RPL7;RPS17;RPS27;RPS15A;RPS29;RPL27;RPL26;RPL39;RPS24
Formation of a pool of free 40S subunits Homo sapiens R-HSA-72689	3.08e-13	14.458	476.343	RPL41;RPL21;RPS7;RPL31;RPL34;RPL23;RPL11;RPL35A;RPS3A;RPL9;RPL7;RPS17;RPS15A;RPS27;RPS29;RPL27;RPL26;RPL39;RPS24
Selenoamino acid metabolism Homo sapiens R-HSA-2408522	3.5e-13	12.907	422.101	RPL41;RPL21;RPS7;RPL31;RPL34;RPL23;RPL11;RPL35A;RPS3A;HNMT;RPL9;RPL7;RPS17;RPS27;RPS15A;RPS29;RPL27;RPL26;RPL39;RPS24
Nonsense-Mediated Decay (NMD) Homo sapiens R-HSA-927802	1.29e-12	12.7896	396.888	RPL41;RPL21;RPS7;RPL31;RPL34;RPL23;RPL11;RPL35A;RPS3A;RPL9;RPL7;RPS17;RPS27;RPS15A;RPS29;RPL27;RPL26;RPL39;RPS24
Nonsense Mediated Decay (NMD) enhanced by the Exon Junction Complex (EJC) Homo sapiens R-HSA-975957	1.29e-12	12.7896	396.888	RPL41;RPL21;RPS7;RPL31;RPL34;RPL23;RPL11;RPL35A;RPS3A;RPL9;RPL7;RPS17;RPS27;RPS15A;RPS29;RPL27;RPL26;RPL39;RPS24
L13a-mediated translational silencing of Ceruloplasmin expression Homo sapiens R-HSA-156827	1.29e-12	12.7896	396.888	RPL41;RPL21;RPS7;RPL31;RPL34;RPL23;RPL11;RPL35A;RPS3A;RPL9;RPL7;RPS17;RPS27;RPS15A;RPS29;RPL27;RPL26;RPL39;RPS24
3' -UTR-mediated translational regulation Homo sapiens R-HSA-157279	1.29e-12	12.7896	396.888	RPL41;RPL21;RPS7;RPL31;RPL34;RPL23;RPL11;RPL35A;RPS3A;RPL9;RPL7;RPS17;RPS27;RPS15A;RPS29;RPL27;RPL26;RPL39;RPS24
GTP hydrolysis and joining of the 60S ribosomal subunit Homo sapiens R-HSA-72706	1.43e-12	12.6436	390.089	RPL41;RPL21;RPS7;RPL31;RPL34;RPL23;RPL11;RPL35A;RPS3A;RPL9;RPL7;RPS17;RPS27;RPS15A;RPS29;RPL27;RPL26;RPL39;RPS24
Influenza Viral RNA Transcription and Replication Homo sapiens R-HSA-168273	3.57e-12	10.8659	324.56	RPL41;RPL21;RPS7;RPL31;RPL34;RPL23;RPL11;RPL35A;RPS3A;RPL9;RPL7;RPS17;RPS27;RPS15A;RPS29;RPL27;RPL26;RPL39;RPS24;POLR2K
Cap-dependent Translation Initiation Homo sapiens R-HSA-72737	3.92e-12	11.7078	347.136	RPL41;RPL21;RPS7;RPL31;RPL34;RPL23;RPL11;RPL35A;RPS3A;RPL9;RPL7;RPS17;RPS27;RPS15A;RPS29;RPL27;RPL26;RPL39;RPS24
Eukaryotic Translation Initiation Homo sapiens R-HSA-72613	3.92e-12	11.7078	347.136	RPL41;RPL21;RPS7;RPL31;RPL34;RPL23;RPL11;RPL35A;RPS3A;RPL9;RPL7;RPS17;RPS27;RPS15A;RPS29;RPL27;RPL26;RPL39;RPS24
Influenza Infection Homo sapiens R-HSA-168254	4.43e-12	9.7997	288.811	RPL41;RPL21;RPS7;RPL31;RPL34;RPL23;RPL11;RPL35A;RPS3A;RPL9;RPL7;RPS17;RPS27;RPS15A;RPS29;RPL27;KPNA5;RPL26;RPL39;RPS24;POLR2K
Translation Homo sapiens R-HSA-72766	7.21e-12	9.49622	274.725	RPL41;RPL21;RPS7;RPL31;RPL34;RPL23;RPL11;RPL35A;RPS3A;RPL9;SRP9;RPL7;EEF1B2;RPS17;RPS27;RPS15A;RPS29;RPL27;RPL26;RPL39;RPS24
Influenza Life Cycle Homo sapiens R-HSA-168255	8.72e-12	10.1124	290.106	RPL41;RPL21;RPS7;RPL31;RPL34;RPL23;RPL11;RPL35A;RPS3A;RPL9;RPL7;RPS17;RPS27;RPS15A;RPS29;RPL27;RPL26;RPL39;RPS24;POLR2K
Major pathway of rRNA processing in the nucleolus Homo sapiens R-HSA-6791226	3.65e-10	8.02213	199.793	RPL41;RPL21;RPS7;RPL31;RPL34;RPL23;RPL11;RPS27L;RPL35A;RPS3A;RPL9;RPL7;RPS17;RPS27;RPS15A;RPS29;RPL27;RPL26;RPL39;RPS24
rRNA processing Homo sapiens R-HSA-72312	1.55e-09	7.31494	171.269	RPL41;RPL21;RPS7;RPL31;RPL34;RPL23;RPL11;RPS27L;RPL35A;RPS3A;RPL9;RPL7;RPS17;RPS27;RPS15A;RPS29;RPL27;RPL26;RPL39;RPS24
Infectious disease Homo sapiens R-HSA-5663205	3.03e-09	4.98635	113.184	CCNT2;RPL31;RPL34;RPL11;RPL9;RPL7;RPS17;RPS15A;AP1S2;KPNA5;RPL39;POLR2K;RPL41;RPL21;XRCC4;RPS7;RPL23;RPL35A;RPS3A;RPS27;PSMA4;PSMC6;RPS29;RPL27;RPL26;RPS24;CHMP5
Metabolism of amino acids and derivatives Homo sapiens R-HSA-71291	3.03e-06	4.10556	64.6462	RPL41;RPL21;RPS7;RPL31;RPL34;RPL23;RPL11;RPL35A;RPS3A;HNMT;RPL9;RPL7;RPS17;RPS27;PSMA4;RPS15A;PSMC6;RPS29;RPL27;RPL26;RPL39;RPS24
Gene Expression Homo sapiens R-HSA-74160	4.86e-05	2.11628	27.3688	ZNF254;ZNF770;COX7B;CCNT2;RPL31;CHD9;RPL34;RPL9;COX7C;RPL7;EEF1B2;RPS17;SNAPC1;ZNF721;RPL39;MYBL1;ZNF484;ZNF680;RPL21;RPS7;RPL23;TET2;RPS3A;SRP9;PSMA4;ZNF92;SNRPG;RPL27;RPL26;BDP1;ZNF28;RNU4-1;RPL11;RPS27L;ZNF708;RPS15A;PMAIP1;RICTOR;ZNF302;SKIL;ZNF267;POLR2K;RPL41;NDUFA4;RPL35A;COX6C;LSM8;RPS27;PSMC6;PHF5A;RPS29;TRMT13;TRMT11;RPS24;ZNF772
Disease Homo sapiens R-HSA-1643685	0.00029	2.53273	28.1277	CCNT2;RPL31;RPL34;RPL11;LY96;RPL9;RPL7;RPS17;RPS15A;AP1S2;RICTOR;KPNA5;RPL39;POLR2K;RPL41;RPL21;XRCC4;RPS7;RPL23;RPL35A;RPS3A;MIB1;RPS27;PSMA4;PSMC6;RPS29;RPL27;RPL26;RPS24;CHMP5
Formation of the ternary complex, and subsequently, the 43S complex Homo sapiens R-HSA-72695	0.000486	9.22355	97.3241	RPS17;RPS15A;RPS27;RPS7;RPS29;RPS3A;RPS24
Ribosomal scanning and start codon recognition Homo sapiens R-HSA-72702	0.00107792	7.92942	76.7887	RPS17;RPS15A;RPS27;RPS7;RPS29;RPS3A;RPS24
Translation initiation complex formation Homo sapiens R-HSA-72649	0.00107792	7.92942	76.7887	RPS17;RPS15A;RPS27;RPS7;RPS29;RPS3A;RPS24
Activation of the mRNA upon binding of the cap-binding complex and eIFs, and subsequent binding to 43S Homo sapiens R-HSA-72662	0.00116726	7.77355	74.3967	RPS17;RPS15A;RPS27;RPS7;RPS29;RPS3A;RPS24
Respiratory electron transport Homo sapiens R-HSA-611105	0.0151928	4.88696	34.0697	COX7B;UQCRB;NDUFA5;NDUFA4;TMEM126B;COX6C;COX7C
Metabolism of proteins Homo sapiens R-HSA-392499	0.0430001	1.77995	10.5006	CXCL8;RPL31;RPL34;RPL11;RPL9;RPL7;EEF1B2;RPS17;RPS15A;MAN1A2;FPGT;RPL39;EDEM3;TIMM8B;SLC35A1;RPL41;RPL21;XRCC4;RPS7;NFYB;RPL23;RPL35A;RPS3A;SRP9;RPS27;RPS29;PIGA;TOMM7;RPL27;RPL26;PFDN5;RPS24
Respiratory electron transport, ATP synthesis by chemiosmotic coupling, and heat production by uncoupling proteins. Homo sapiens R-HSA-163200	0.048958	3.87666	22.2477	COX7B;UQCRB;NDUFA5;NDUFA4;TMEM126B;COX6C;COX7C
The citric acid (TCA) cycle and respiratory electron transport Homo sapiens R-HSA-1428517	0.0869728	3.11876	16.013	PDP1;COX7B;UQCRB;NDUFA5;NDUFA4;TMEM126B;COX6C;COX7C
RNA Polymerase III Transcription Initiation From Type 3 Promoter Homo sapiens R-HSA-76071	0.184761	6.72754	29.2779	SNAPC1;BDP1;POLR2K
P2Y receptors Homo sapiens R-HSA-417957	0.254354	11.1892	44.8027	LPAR6;P2RY14
RNA Polymerase III Transcription Initiation Homo sapiens R-HSA-76046	0.343628	5.09455	18.7269	SNAPC1;BDP1;POLR2K
Nucleotide-like (purinergic) receptors Homo sapiens R-HSA-418038	0.418307	7.99064	27.5881	LPAR6;P2RY14
RNA Polymerase III Abortive And Retractive Initiation Homo sapiens R-HSA-749476	0.445144	4.42308	14.769	SNAPC1;BDP1;POLR2K
RNA Polymerase III Transcription Homo sapiens R-HSA-74158	0.445144	4.42308	14.769	SNAPC1;BDP1;POLR2K
Activation of gene expression by SREBF (SREBP) Homo sapiens R-HSA-2426168	0.461764	4.30945	14.1252	CHD9;NFYB;SC5D
RNA polymerase II transcribes snRNA genes Homo sapiens R-HSA-6807505	0.565414	3.0732	9.37674	RNU4-1;CCNT2;SNAPC1;POLR2K
Generic Transcription Pathway Homo sapiens R-HSA-212436	0.614915	1.50784	4.43858	ZNF28;ZNF254;ZNF484;ZNF770;COX7B;CCNT2;ZNF680;CHD9;NDUFA4;COX6C;COX7C;ZNF708;ZNF92;PMAIP1;RICTOR;ZNF721;ZNF302;SKIL;ZNF267;POLR2K;ZNF772
TP53 Regulates Metabolic Genes Homo sapiens R-HSA-5628897	0.700669	2.8033	7.82156	COX7B;NDUFA4;COX6C;COX7C
ATF4 activates genes Homo sapiens R-HSA-380994	0.79658	4.86164	12.8316	CXCL8;NFYB
Regulation of cholesterol biosynthesis by SREBP (SREBF) Homo sapiens R-HSA-1655829	0.797723	3.22995	8.44938	CHD9;NFYB;SC5D
RNA Polymerase III Transcription Initiation From Type 2 Promoter Homo sapiens R-HSA-76066	0.872299	4.47225	11.2033	BDP1;POLR2K
N-glycan trimming and elongation in the cis-Golgi Homo sapiens R-HSA-964739	0.873086	13.951	34.3583	MAN1A2
PERK regulates gene expression Homo sapiens R-HSA-381042	0.873086	4.30002	10.5019	CXCL8;NFYB
RNA Polymerase III Transcription Initiation From Type 1 Promoter Homo sapiens R-HSA-76061	0.873086	4.30002	10.5019	BDP1;POLR2K
PIWI-interacting RNA (piRNA) biogenesis Homo sapiens R-HSA-5601884	0.902148	4.14055	9.86342	MYBL1;POLR2K
HIV Infection Homo sapiens R-HSA-162906	0.902148	1.82853	4.22292	PSMA4;PSMC6;CCNT2;XRCC4;AP1S2;POLR2K;CHMP5
GDP-fucose biosynthesis Homo sapiens R-HSA-6787639	0.902148	11.1602	25.548	FPGT
HIV elongation arrest and recovery Homo sapiens R-HSA-167287	0.902148	3.72593	8.25575	CCNT2;POLR2K
Pausing and recovery of HIV elongation Homo sapiens R-HSA-167290	0.902148	3.72593	8.25575	CCNT2;POLR2K
Elongation arrest and recovery Homo sapiens R-HSA-112387	0.902148	3.72593	8.25575	CCNT2;POLR2K
2-LTR circle formation Homo sapiens R-HSA-164843	0.902148	9.29972	19.9363	XRCC4
Histidine catabolism Homo sapiens R-HSA-70921	0.902148	9.29972	19.9363	HNMT
Synthesis of Ketone Bodies Homo sapiens R-HSA-77111	0.902148	9.29972	19.9363	BDH2
PTK6 promotes HIF1A stabilization Homo sapiens R-HSA-8857538	0.902148	9.29972	19.9363	LRRK2
BH3-only proteins associate with and inactivate anti-apoptotic BCL-2 members Homo sapiens R-HSA-111453	0.902148	7.97078	16.0923	PMAIP1
Cross-presentation of particulate exogenous antigens (phagosomes) Homo sapiens R-HSA-1236973	0.902148	7.97078	16.0923	ITGAV
Metabolism of ingested SeMet, Sec, MeSec into H2Se Homo sapiens R-HSA-2408508	0.902148	7.97078	16.0923	HNMT
Ketone body metabolism Homo sapiens R-HSA-74182	0.902148	7.97078	16.0923	BDH2
Immunoregulatory interactions between a Lymphoid and a non-Lymphoid cell Homo sapiens R-HSA-198933	0.902148	1.84277	3.55344	CLEC2B;KLRB1;SH2D1A;KLRF1;KLRC1
Bicarbonate transporters Homo sapiens R-HSA-425381	0.902148	6.97408	13.319	SLC4A7
Transport of nucleotide sugars Homo sapiens R-HSA-727802	0.902148	6.97408	13.319	SLC35A1
Integration of provirus Homo sapiens R-HSA-162592	0.902148	6.97408	13.319	XRCC4
tRNA modification in the nucleus and cytosol Homo sapiens R-HSA-6782315	0.902148	3.01994	5.71561	TRMT13;TRMT11
Transcription-Coupled Nucleotide Excision Repair (TC-NER) Homo sapiens R-HSA-6781827	0.902148	2.29832	4.34755	COPS2;POLK;POLR2K
Nef mediated downregulation of MHC class I complex cell surface expression Homo sapiens R-HSA-164940	0.902148	6.19886	11.2389	AP1S2
ER Quality Control Compartment (ERQC) Homo sapiens R-HSA-901032	0.902148	6.19886	11.2389	EDEM3
ATF6-alpha activates chaperone genes Homo sapiens R-HSA-381183	0.902148	6.19886	11.2389	NFYB
SLBP independent Processing of Histone Pre-mRNAs Homo sapiens R-HSA-111367	0.902148	6.19886	11.2389	SNRPG
TRIF-mediated programmed cell death Homo sapiens R-HSA-2562578	0.902148	6.19886	11.2389	LY96
Antigen processing-Cross presentation Homo sapiens R-HSA-1236975	0.902148	2.12311	3.68206	PSMA4;PSMC6;ITGAV
SLBP Dependent Processing of Replication-Dependent Histone Pre-mRNAs Homo sapiens R-HSA-77588	0.902148	5.57869	9.63078	SNRPG
MyD88 deficiency (TLR2/4) Homo sapiens R-HSA-5602498	0.902148	5.57869	9.63078	LY96
IRAK4 deficiency (TLR2/4) Homo sapiens R-HSA-5603041	0.902148	5.57869	9.63078	LY96
Formation of HIV elongation complex in the absence of HIV Tat Homo sapiens R-HSA-167152	0.902148	2.65975	4.53154	CCNT2;POLR2K
RNA Polymerase II Transcription Elongation Homo sapiens R-HSA-75955	0.902148	2.65975	4.53154	CCNT2;POLR2K
Formation of RNA Pol II elongation complex Homo sapiens R-HSA-112382	0.902148	2.65975	4.53154	CCNT2;POLR2K
Transcriptional activity of SMAD2/SMAD3:SMAD4 heterotrimer Homo sapiens R-HSA-2173793	0.902148	2.65975	4.53154	CCNT2;SKIL
Mitochondrial translation initiation Homo sapiens R-HSA-5368286	0.902148	2.07048	3.48979	MRPL1;MRPL13;MRPL32
Mitochondrial translation termination Homo sapiens R-HSA-5419276	0.902148	2.07048	3.48979	MRPL1;MRPL13;MRPL32
Mitochondrial translation elongation Homo sapiens R-HSA-5389840	0.902148	2.07048	3.48979	MRPL1;MRPL13;MRPL32
Hedgehog 'on' state Homo sapiens R-HSA-5632684	0.902148	2.04512	3.39849	PSMA4;PSMC6;SPOPL
PECAM1 interactions Homo sapiens R-HSA-210990	0.902148	5.07128	8.35706	ITGAV
ATF6-alpha activates chaperones Homo sapiens R-HSA-381033	0.902148	5.07128	8.35706	NFYB
Advanced glycosylation endproduct receptor signaling Homo sapiens R-HSA-879415	0.902148	4.64844	7.32794	CAPZA2
mRNA Splicing - Major Pathway Homo sapiens R-HSA-72163	0.902148	1.7207	2.66606	LSM8;PHF5A;SNRPG;POLR2K
Mitochondrial translation Homo sapiens R-HSA-5368287	0.902148	1.92709	2.98503	MRPL1;MRPL13;MRPL32
Complex I biogenesis Homo sapiens R-HSA-6799198	0.902148	2.37619	3.66175	NDUFA5;TMEM126B
Regulation of activated PAK-2p34 by proteasome mediated degradation Homo sapiens R-HSA-211733	0.902148	2.37619	3.66175	PSMA4;PSMC6
Cross-presentation of soluble exogenous antigens (endosomes) Homo sapiens R-HSA-1236978	0.902148	2.37619	3.66175	PSMA4;PSMC6
CDK-mediated phosphorylation and removal of Cdc6 Homo sapiens R-HSA-69017	0.902148	2.32657	3.51572	PSMA4;PSMC6
Ubiquitin-dependent degradation of Cyclin D1 Homo sapiens R-HSA-69229	0.902148	2.32657	3.51572	PSMA4;PSMC6
Ubiquitin-dependent degradation of Cyclin D Homo sapiens R-HSA-75815	0.902148	2.32657	3.51572	PSMA4;PSMC6
Regulation of Apoptosis Homo sapiens R-HSA-169911	0.902148	2.32657	3.51572	PSMA4;PSMC6
Regulation of ornithine decarboxylase (ODC) Homo sapiens R-HSA-350562	0.902148	2.32657	3.51572	PSMA4;PSMC6
Early Phase of HIV Life Cycle Homo sapiens R-HSA-162594	0.902148	4.29065	6.48252	XRCC4
Regulation of pyruvate dehydrogenase (PDH) complex Homo sapiens R-HSA-204174	0.902148	4.29065	6.48252	PDP1
Vpu mediated degradation of CD4 Homo sapiens R-HSA-180534	0.902148	2.27897	3.37747	PSMA4;PSMC6
Autodegradation of the E3 ubiquitin ligase COP1 Homo sapiens R-HSA-349425	0.902148	2.27897	3.37747	PSMA4;PSMC6
mRNA Splicing - Minor Pathway Homo sapiens R-HSA-72165	0.902148	2.23328	3.24648	SNRPG;POLR2K
Nonhomologous End-Joining (NHEJ) Homo sapiens R-HSA-5693571	0.902148	2.23328	3.24648	RIF1;XRCC4
p53-Independent DNA Damage Response Homo sapiens R-HSA-69610	0.902148	2.23328	3.24648	PSMA4;PSMC6
p53-Independent G1/S DNA damage checkpoint Homo sapiens R-HSA-69613	0.902148	2.23328	3.24648	PSMA4;PSMC6
Ubiquitin Mediated Degradation of Phosphorylated Cdc25A Homo sapiens R-HSA-69601	0.902148	2.23328	3.24648	PSMA4;PSMC6
Calnexin/calreticulin cycle Homo sapiens R-HSA-901042	0.902148	3.98397	5.77818	EDEM3
Constitutive Signaling by NOTCH1 HD Domain Mutants Homo sapiens R-HSA-2691232	0.902148	3.98397	5.77818	MIB1
Signaling by NOTCH1 HD Domain Mutants in Cancer Homo sapiens R-HSA-2691230	0.902148	3.98397	5.77818	MIB1
HIV Life Cycle Homo sapiens R-HSA-162587	0.902148	1.63219	2.33878	CCNT2;XRCC4;POLR2K;CHMP5
Formation of TC-NER Pre-Incision Complex Homo sapiens R-HSA-6781823	0.902148	2.18937	3.12223	COPS2;POLR2K
Vif-mediated degradation of APOBEC3G Homo sapiens R-HSA-180585	0.902148	2.18937	3.12223	PSMA4;PSMC6
Golgi Associated Vesicle Biogenesis Homo sapiens R-HSA-432722	0.902148	2.14716	3.00429	AP1S2;SH3D19
Mitochondrial protein import Homo sapiens R-HSA-1268020	0.902148	2.14716	3.00429	TIMM8B;TOMM7
SCF-beta-TrCP mediated degradation of Emi1 Homo sapiens R-HSA-174113	0.902148	2.14716	3.00429	PSMA4;PSMC6
Stabilization of p53 Homo sapiens R-HSA-69541	0.902148	2.14716	3.00429	PSMA4;PSMC6
AUF1 (hnRNP D0) binds and destabilizes mRNA Homo sapiens R-HSA-450408	0.902148	2.14716	3.00429	PSMA4;PSMC6
Degradation of AXIN Homo sapiens R-HSA-4641257	0.902148	2.14716	3.00429	PSMA4;PSMC6
Synthesis of glycosylphosphatidylinositol (GPI) Homo sapiens R-HSA-162710	0.902148	3.71818	5.18424	PIGA
TRAF6 mediated induction of TAK1 complex Homo sapiens R-HSA-937072	0.902148	3.71818	5.18424	LY96
mRNA Splicing Homo sapiens R-HSA-72172	0.902148	1.59697	2.21332	LSM8;PHF5A;SNRPG;POLR2K
Hh mutants that don't undergo autocatalytic processing are degraded by ERAD Homo sapiens R-HSA-5362768	0.902148	2.10654	2.89224	PSMA4;PSMC6
Degradation of DVL Homo sapiens R-HSA-4641258	0.902148	2.06743	2.78569	PSMA4;PSMC6
ABC transporters in lipid homeostasis Homo sapiens R-HSA-1369062	0.902148	3.48562	4.67812	ABCD2
N-glycan trimming in the ER and Calnexin/Calreticulin cycle Homo sapiens R-HSA-532668	0.902148	3.48562	4.67812	EDEM3
Translesion synthesis by POLK Homo sapiens R-HSA-5655862	0.902148	3.48562	4.67812	POLK
Ligand-dependent caspase activation Homo sapiens R-HSA-140534	0.902148	3.48562	4.67812	LY96
Hh mutants abrogate ligand secretion Homo sapiens R-HSA-5387390	0.902148	2.02973	2.68431	PSMA4;PSMC6
NIK-->noncanonical NF-kB signaling Homo sapiens R-HSA-5676590	0.902148	1.99339	2.58776	PSMA4;PSMC6
CDT1 association with the CDC6:ORC:origin complex Homo sapiens R-HSA-68827	0.902148	1.99339	2.58776	PSMA4;PSMC6
Transcriptional Regulation by TP53 Homo sapiens R-HSA-3700989	0.902148	1.31676	1.70646	COX7B;CCNT2;NDUFA4;PMAIP1;RICTOR;COX6C;COX7C;POLR2K
RNA Polymerase III Chain Elongation Homo sapiens R-HSA-73780	0.902148	3.28041	4.24284	POLR2K
Activation of IRF3/IRF7 mediated by TBK1/IKK epsilon Homo sapiens R-HSA-936964	0.902148	3.28041	4.24284	LY96
Degradation of GLI1 by the proteasome Homo sapiens R-HSA-5610780	0.902148	1.95831	2.49576	PSMA4;PSMC6
GLI3 is processed to GLI3R by the proteasome Homo sapiens R-HSA-5610785	0.902148	1.95831	2.49576	PSMA4;PSMC6
Degradation of GLI2 by the proteasome Homo sapiens R-HSA-5610783	0.902148	1.95831	2.49576	PSMA4;PSMC6
The role of GTSE1 in G2/M progression after G2 checkpoint Homo sapiens R-HSA-8852276	0.902148	1.95831	2.49576	PSMA4;PSMC6
SCF(Skp2)-mediated degradation of p27/p21 Homo sapiens R-HSA-187577	0.902148	1.95831	2.49576	PSMA4;PSMC6
TP53 Regulates Transcription of Genes Involved in Cytochrome C Release Homo sapiens R-HSA-6803204	0.902148	3.09801	3.86544	PMAIP1
Signaling by FGFR2 IIIa TM Homo sapiens R-HSA-8851708	0.902148	3.09801	3.86544	POLR2K
TP53 Regulates Transcription of DNA Repair Genes Homo sapiens R-HSA-6796648	0.902148	1.89174	2.32428	CCNT2;POLR2K
Dectin-1 mediated noncanonical NF-kB signaling Homo sapiens R-HSA-5607761	0.902148	1.89174	2.32428	PSMA4;PSMC6
Metabolism Homo sapiens R-HSA-1430728	0.902148	1.11244	1.35115	COX7B;UQCRB;RPL31;CHD9;RPL34;RPL11;HNMT;AK6;RPL9;COX7C;RPL7;RPS17;RPS15A;SC5D;RPL39;RPL41;RPL21;RPS7;NDUFA5;NFYB;NDUFA4;RPL23;IPMK;RPL35A;RPS3A;COX6C;PDP1;RPS27;BDH2;PSMA4;PSMC6;RPS29;FAR1;RPL27;TMEM126B;RPL26;RPS24
Nucleotide Excision Repair Homo sapiens R-HSA-5696398	0.902148	1.59527	1.93328	COPS2;POLK;POLR2K
Gap-filling DNA repair synthesis and ligation in TC-NER Homo sapiens R-HSA-6782210	0.902148	1.86011	2.24433	POLK;POLR2K
Autodegradation of Cdh1 by Cdh1:APC/C Homo sapiens R-HSA-174084	0.902148	1.86011	2.24433	PSMA4;PSMC6
Syndecan interactions Homo sapiens R-HSA-3000170	0.902148	2.93481	3.53585	ITGAV
Synthesis of substrates in N-glycan biosythesis Homo sapiens R-HSA-446219	0.902148	1.82953	2.16793	SLC35A1;FPGT
Dual incision in TC-NER Homo sapiens R-HSA-6782135	0.902148	1.82953	2.16793	POLK;POLR2K
p53-Dependent G1/S DNA damage checkpoint Homo sapiens R-HSA-69580	0.902148	1.82953	2.16793	PSMA4;PSMC6
p53-Dependent G1 DNA Damage Response Homo sapiens R-HSA-69563	0.902148	1.82953	2.16793	PSMA4;PSMC6
Asymmetric localization of PCP proteins Homo sapiens R-HSA-4608870	0.902148	1.82953	2.16793	PSMA4;PSMC6
Nef-mediates down modulation of cell surface receptors by recruiting them to clathrin adapters Homo sapiens R-HSA-164938	0.902148	2.78793	3.24613	AP1S2
Signal transduction by L1 Homo sapiens R-HSA-445144	0.902148	2.78793	3.24613	ITGAV
NOTCH2 Activation and Transmission of Signal to the Nucleus Homo sapiens R-HSA-2979096	0.902148	2.78793	3.24613	MIB1
RNA Polymerase II Pre-transcription Events Homo sapiens R-HSA-674695	0.902148	1.79993	2.09489	CCNT2;POLR2K
Hedgehog ligand biogenesis Homo sapiens R-HSA-5358346	0.902148	1.79993	2.09489	PSMA4;PSMC6
ER-Phagosome pathway Homo sapiens R-HSA-1236974	0.902148	1.77127	2.02502	PSMA4;PSMC6
G1/S DNA Damage Checkpoints Homo sapiens R-HSA-69615	0.902148	1.77127	2.02502	PSMA4;PSMC6
CD28 dependent PI3K/Akt signaling Homo sapiens R-HSA-389357	0.902148	2.65503	2.98997	RICTOR
Pink/Parkin Mediated Mitophagy Homo sapiens R-HSA-5205685	0.902148	2.65503	2.98997	TOMM7
Mitophagy Homo sapiens R-HSA-5205647	0.902148	2.65503	2.98997	TOMM7
Apoptosis Homo sapiens R-HSA-109581	0.902148	1.40477	1.57956	PSMA4;PSMC6;LY96;PMAIP1
APC/C:Cdc20 mediated degradation of Securin Homo sapiens R-HSA-174154	0.902148	1.7435	1.95814	PSMA4;PSMC6
Activation of NF-kappaB in B cells Homo sapiens R-HSA-1169091	0.902148	1.7435	1.95814	PSMA4;PSMC6
Transcription of the HIV genome Homo sapiens R-HSA-167172	0.902148	1.71659	1.89409	CCNT2;POLR2K
Regulation of RAS by GAPs Homo sapiens R-HSA-5658442	0.902148	1.71659	1.89409	PSMA4;PSMC6
Assembly of the pre-replicative complex Homo sapiens R-HSA-68867	0.902148	1.71659	1.89409	PSMA4;PSMC6
Laminin interactions Homo sapiens R-HSA-3000157	0.902148	2.53422	2.76229	ITGAV
Signaling by BMP Homo sapiens R-HSA-201451	0.902148	2.53422	2.76229	ZFYVE16
Cholesterol biosynthesis Homo sapiens R-HSA-191273	0.902148	2.53422	2.76229	SC5D
RNA Polymerase III Transcription Termination Homo sapiens R-HSA-73980	0.902148	2.53422	2.76229	POLR2K
MicroRNA (miRNA) biogenesis Homo sapiens R-HSA-203927	0.902148	2.53422	2.76229	POLR2K
Abortive elongation of HIV-1 transcript in the absence of Tat Homo sapiens R-HSA-167242	0.902148	2.53422	2.76229	POLR2K
Gap-filling DNA repair synthesis and ligation in GG-NER Homo sapiens R-HSA-5696397	0.902148	2.53422	2.76229	POLK
Downregulation of SMAD2/3:SMAD4 transcriptional activity Homo sapiens R-HSA-2173795	0.902148	2.53422	2.76229	SKIL
RNA Polymerase I, RNA Polymerase III, and Mitochondrial Transcription Homo sapiens R-HSA-504046	0.902148	1.48172	1.61479	SNAPC1;BDP1;POLR2K
Programmed Cell Death Homo sapiens R-HSA-5357801	0.902148	1.37854	1.50007	PSMA4;PSMC6;LY96;PMAIP1
Cyclin E associated events during G1/S transition Homo sapiens R-HSA-69202	0.902148	1.69049	1.83271	PSMA4;PSMC6
Cyclin A:Cdk2-associated events at S phase entry Homo sapiens R-HSA-69656	0.902148	1.66518	1.77387	PSMA4;PSMC6
Post-Elongation Processing of Intronless pre-mRNA Homo sapiens R-HSA-112297	0.902148	2.42391	2.55893	SNRPG
Processing of Capped Intronless Pre-mRNA Homo sapiens R-HSA-75067	0.902148	2.42391	2.55893	SNRPG
Diseases associated with the TLR signaling cascade Homo sapiens R-HSA-5602358	0.902148	2.42391	2.55893	LY96
Diseases of Immune System Homo sapiens R-HSA-5260271	0.902148	2.42391	2.55893	LY96
IKK complex recruitment mediated by RIP1 Homo sapiens R-HSA-937041	0.902148	2.42391	2.55893	LY96
trans-Golgi Network Vesicle Budding Homo sapiens R-HSA-199992	0.902148	1.64061	1.71743	AP1S2;SH3D19
Clathrin derived vesicle budding Homo sapiens R-HSA-421837	0.902148	1.64061	1.71743	AP1S2;SH3D19
Switching of origins to a post-replicative state Homo sapiens R-HSA-69052	0.902148	1.64061	1.71743	PSMA4;PSMC6
Orc1 removal from chromatin Homo sapiens R-HSA-68949	0.902148	1.64061	1.71743	PSMA4;PSMC6
APC/C:Cdh1 mediated degradation of Cdc20 and other APC/C:Cdh1 targeted proteins in late mitosis/early G1 Homo sapiens R-HSA-174178	0.902148	1.61675	1.66327	PSMA4;PSMC6
Cdc20:Phospho-APC/C mediated degradation of Cyclin A Homo sapiens R-HSA-174184	0.902148	1.61675	1.66327	PSMA4;PSMC6
Post-translational modification: synthesis of GPI-anchored proteins Homo sapiens R-HSA-163125	0.902148	2.3228	2.37651	PIGA
Constitutive Signaling by AKT1 E17K in Cancer Homo sapiens R-HSA-5674400	0.902148	2.3228	2.37651	RICTOR
Synthesis and interconversion of nucleotide di- and triphosphates Homo sapiens R-HSA-499943	0.902148	2.3228	2.37651	AK6
Budding and maturation of HIV virion Homo sapiens R-HSA-162588	0.902148	2.3228	2.37651	CHMP5
APC:Cdc20 mediated degradation of cell cycle proteins prior to satisfation of the cell cycle checkpoint Homo sapiens R-HSA-179419	0.902148	1.59357	1.61127	PSMA4;PSMC6
Removal of licensing factors from origins Homo sapiens R-HSA-69300	0.902148	1.59357	1.61127	PSMA4;PSMC6
Signaling by TGF-beta Receptor Complex Homo sapiens R-HSA-170834	0.902148	1.57104	1.56132	CCNT2;SKIL
FGFR2 alternative splicing Homo sapiens R-HSA-6803529	0.902148	2.22977	2.2122	POLR2K
RNA Polymerase II Transcription Homo sapiens R-HSA-73857	0.902148	1.38319	1.35735	CCNT2;SNRPG;POLR2K
APC/C:Cdc20 mediated degradation of mitotic proteins Homo sapiens R-HSA-176409	0.902148	1.54915	1.51331	PSMA4;PSMC6
Prefoldin mediated transfer of substrate to CCT/TriC Homo sapiens R-HSA-389957	0.902148	2.1439	2.06366	PFDN5
VEGFR2 mediated vascular permeability Homo sapiens R-HSA-5218920	0.902148	2.1439	2.06366	RICTOR
RORA activates gene expression Homo sapiens R-HSA-1368082	0.902148	2.1439	2.06366	CHD9
Pyruvate metabolism Homo sapiens R-HSA-70268	0.902148	2.1439	2.06366	PDP1
RNA Pol II CTD phosphorylation and interaction with CE Homo sapiens R-HSA-167160	0.902148	2.1439	2.06366	POLR2K
RNA Pol II CTD phosphorylation and interaction with CE Homo sapiens R-HSA-77075	0.902148	2.1439	2.06366	POLR2K
Caspase activation via extrinsic apoptotic signalig pathway Homo sapiens R-HSA-5357769	0.902148	2.1439	2.06366	LY96
Activation of APC/C and APC/C:Cdc20 mediated degradation of mitotic proteins Homo sapiens R-HSA-176814	0.902148	1.52785	1.46717	PSMA4;PSMC6
Regulation of DNA replication Homo sapiens R-HSA-69304	0.902148	1.52785	1.46717	PSMA4;PSMC6
DNA Repair Homo sapiens R-HSA-73894	0.903666	1.20033	1.13209	XRCC4;RIF1;FANCM;COPS2;POLK;POLR2K
The role of Nef in HIV-1 replication and disease pathogenesis Homo sapiens R-HSA-164952	0.903666	2.06439	1.92891	AP1S2
Endosomal Sorting Complex Required For Transport (ESCRT) Homo sapiens R-HSA-917729	0.903666	2.06439	1.92891	CHMP5
Late Phase of HIV Life Cycle Homo sapiens R-HSA-162599	0.903666	1.33865	1.24705	CCNT2;POLR2K;CHMP5
Host Interactions of HIV factors Homo sapiens R-HSA-162909	0.903666	1.32796	1.22116	PSMA4;PSMC6;AP1S2
Biosynthesis of the N-glycan precursor (dolichol lipid-linked oligosaccharide, LLO) and transfer to a nascent protein Homo sapiens R-HSA-446193	0.903666	1.46731	1.33897	SLC35A1;FPGT
Activation of BH3-only proteins Homo sapiens R-HSA-114452	0.903666	1.99056	1.80627	PMAIP1
YAP1- and WWTR1 (TAZ)-stimulated gene expression Homo sapiens R-HSA-2032785	0.903666	1.99056	1.80627	CHD9
mRNA Capping Homo sapiens R-HSA-72086	0.903666	1.99056	1.80627	POLR2K
Regulation of APC/C activators between G1/S and early anaphase Homo sapiens R-HSA-176408	0.903666	1.44818	1.29939	PSMA4;PSMC6
Molecules associated with elastic fibres Homo sapiens R-HSA-2129379	0.903666	1.92183	1.69434	ITGAV
RNA Polymerase I Promoter Escape Homo sapiens R-HSA-73772	0.903666	1.92183	1.69434	POLR2K
Termination of translesion DNA synthesis Homo sapiens R-HSA-5656169	0.903666	1.92183	1.69434	POLK
Activated NOTCH1 Transmits Signal to the Nucleus Homo sapiens R-HSA-2122948	0.903666	1.92183	1.69434	MIB1
Pausing and recovery of Tat-mediated HIV elongation Homo sapiens R-HSA-167238	0.903666	1.85767	1.59189	POLR2K
Tat-mediated HIV elongation arrest and recovery Homo sapiens R-HSA-167243	0.903666	1.85767	1.59189	POLR2K
Global Genome Nucleotide Excision Repair (GG-NER) Homo sapiens R-HSA-5696399	0.903666	1.39366	1.1891	COPS2;POLK
Degradation of beta-catenin by the destruction complex Homo sapiens R-HSA-195253	0.903666	1.39366	1.1891	PSMA4;PSMC6
DNA Replication Pre-Initiation Homo sapiens R-HSA-69002	0.903666	1.39366	1.1891	PSMA4;PSMC6
M/G1 Transition Homo sapiens R-HSA-68874	0.903666	1.39366	1.1891	PSMA4;PSMC6
Signaling by Hedgehog Homo sapiens R-HSA-5358351	0.903666	1.25762	1.05652	PSMA4;PSMC6;SPOPL
Cooperation of Prefoldin and TriC/CCT in actin and tubulin folding Homo sapiens R-HSA-389958	0.903666	1.79765	1.49788	PFDN5
RNA Polymerase I Transcription Termination Homo sapiens R-HSA-73863	0.903666	1.79765	1.49788	POLR2K
Signaling by NOTCH2 Homo sapiens R-HSA-1980145	0.903666	1.79765	1.49788	MIB1
SMAD2/SMAD3:SMAD4 heterotrimer regulates transcription Homo sapiens R-HSA-2173796	0.903666	1.79765	1.49788	CCNT2
Metabolism of polyamines Homo sapiens R-HSA-351202	0.903666	1.35953	1.122	PSMA4;PSMC6
APC/C-mediated degradation of cell cycle proteins Homo sapiens R-HSA-174143	0.903666	1.34308	1.0902	PSMA4;PSMC6
Regulation of mitotic cell cycle Homo sapiens R-HSA-453276	0.903666	1.34308	1.0902	PSMA4;PSMC6
Processing of Capped Intron-Containing Pre-mRNA Homo sapiens R-HSA-72203	0.903666	1.17997	0.957376	LSM8;PHF5A;SNRPG;POLR2K
Sialic acid metabolism Homo sapiens R-HSA-4085001	0.903666	1.74139	1.41141	SLC35A1
CD28 co-stimulation Homo sapiens R-HSA-389356	0.903666	1.74139	1.41141	RICTOR
Formation of the Early Elongation Complex Homo sapiens R-HSA-113418	0.903666	1.74139	1.41141	POLR2K
Formation of the HIV-1 Early Elongation Complex Homo sapiens R-HSA-167158	0.903666	1.74139	1.41141	POLR2K
FGFR2 mutant receptor activation Homo sapiens R-HSA-1839126	0.903666	1.74139	1.41141	POLR2K
Unfolded Protein Response (UPR) Homo sapiens R-HSA-381119	0.907314	1.32702	1.05952	CXCL8;NFYB
Regulation of mRNA stability by proteins that bind AU-rich elements Homo sapiens R-HSA-450531	0.907314	1.32702	1.05952	PSMA4;PSMC6
Striated Muscle Contraction Homo sapiens R-HSA-390522	0.912537	1.68853	1.33169	TTN
Lysosome Vesicle Biogenesis Homo sapiens R-HSA-432720	0.920661	1.63879	1.25804	AP1S2
Regulation of TP53 Degradation Homo sapiens R-HSA-6804757	0.920661	1.63879	1.25804	RICTOR
Fanconi Anemia Pathway Homo sapiens R-HSA-6783310	0.920661	1.63879	1.25804	FANCM
Activation of anterior HOX genes in hindbrain development during early embryogenesis Homo sapiens R-HSA-5617472	0.920661	1.28107	0.973612	KMT2C;POLR2K
Activation of HOX genes during differentiation Homo sapiens R-HSA-5619507	0.920661	1.28107	0.973612	KMT2C;POLR2K
DNA Double-Strand Break Repair Homo sapiens R-HSA-5693532	0.925031	1.17736	0.881304	RIF1;XRCC4;POLK
Regulation of TP53 Expression and Degradation Homo sapiens R-HSA-6806003	0.925031	1.59188	1.18986	RICTOR
PCP/CE pathway Homo sapiens R-HSA-4086400	0.931	1.25215	0.921056	PSMA4;PSMC6
Translesion synthesis by Y family DNA polymerases bypasses lesions on DNA template Homo sapiens R-HSA-110313	0.931	1.54759	1.12662	POLK
MAPK6/MAPK4 signaling Homo sapiens R-HSA-5687128	0.931	1.23818	0.896076	PSMA4;PSMC6
Transport of vitamins, nucleosides, and related molecules Homo sapiens R-HSA-425397	0.931	1.50568	1.06787	SLC35A1
DNA Damage Recognition in GG-NER Homo sapiens R-HSA-5696394	0.931	1.50568	1.06787	COPS2
NS1 Mediated Effects on Host Pathways Homo sapiens R-HSA-168276	0.931	1.46598	1.01319	KPNA5
Dual Incision in GG-NER Homo sapiens R-HSA-5696400	0.931	1.46598	1.01319	POLK
TNFR2 non-canonical NF-kB pathway Homo sapiens R-HSA-5668541	0.931	1.19805	0.825919	PSMA4;PSMC6
Transcriptional activation of mitochondrial biogenesis Homo sapiens R-HSA-2151201	0.931	1.42832	0.962226	CHD9
PKMTs methylate histone lysines Homo sapiens R-HSA-3214841	0.931	1.42832	0.962226	KMT2C
Synthesis of DNA Homo sapiens R-HSA-69239	0.931	1.17271	0.782822	PSMA4;PSMC6
Elastic fibre formation Homo sapiens R-HSA-1566948	0.931	1.39254	0.914644	ITGAV
Host Interactions with Influenza Factors Homo sapiens R-HSA-168253	0.931	1.39254	0.914644	KPNA5
Histidine, lysine, phenylalanine, tyrosine, proline and tryptophan catabolism Homo sapiens R-HSA-6788656	0.931	1.39254	0.914644	HNMT
CLEC7A (Dectin-1) signaling Homo sapiens R-HSA-5607764	0.931	1.14841	0.742403	PSMA4;PSMC6
Downstream TCR signaling Homo sapiens R-HSA-202424	0.931	1.14841	0.742403	PSMA4;PSMC6
Hedgehog 'off' state Homo sapiens R-HSA-5610787	0.931	1.14841	0.742403	PSMA4;PSMC6
Non-integrin membrane-ECM interactions Homo sapiens R-HSA-3000171	0.931	1.35851	0.870159	ITGAV
Intrinsic Pathway for Apoptosis Homo sapiens R-HSA-109606	0.931	1.35851	0.870159	PMAIP1
Viral Messenger RNA Synthesis Homo sapiens R-HSA-168325	0.931	1.35851	0.870159	POLR2K
BMAL1:CLOCK,NPAS2 activates circadian gene expression Homo sapiens R-HSA-1368108	0.931	1.35851	0.870159	CHD9
Transcriptional regulation of pluripotent stem cells Homo sapiens R-HSA-452723	0.931	1.35851	0.870159	POLR2K
Gene Silencing by RNA Homo sapiens R-HSA-211000	0.931	1.1251	0.704459	MYBL1;POLR2K
TP53 Regulates Transcription of Cell Death Genes Homo sapiens R-HSA-5633008	0.931	1.3261	0.828513	PMAIP1
HIV Transcription Elongation Homo sapiens R-HSA-167169	0.931	1.3261	0.828513	POLR2K
Tat-mediated elongation of the HIV-1 transcript Homo sapiens R-HSA-167246	0.931	1.3261	0.828513	POLR2K
Formation of HIV-1 elongation complex containing HIV-1 Tat Homo sapiens R-HSA-167200	0.931	1.3261	0.828513	POLR2K
Signaling by FGFR2 in disease Homo sapiens R-HSA-5655253	0.931	1.3261	0.828513	POLR2K
Intra-Golgi traffic Homo sapiens R-HSA-6811438	0.931	1.29519	0.789473	MAN1A2
Inositol phosphate metabolism Homo sapiens R-HSA-1483249	0.931	1.29519	0.789473	IPMK
RNA Polymerase II HIV Promoter Escape Homo sapiens R-HSA-167162	0.931	1.29519	0.789473	POLR2K
RNA Polymerase II Promoter Escape Homo sapiens R-HSA-73776	0.931	1.29519	0.789473	POLR2K
RNA Polymerase II Transcription Initiation And Promoter Clearance Homo sapiens R-HSA-76042	0.931	1.29519	0.789473	POLR2K
RNA Polymerase II Transcription Initiation Homo sapiens R-HSA-75953	0.931	1.29519	0.789473	POLR2K
RNA Polymerase II Transcription Pre-Initiation And Promoter Opening Homo sapiens R-HSA-73779	0.931	1.29519	0.789473	POLR2K
HIV Transcription Initiation Homo sapiens R-HSA-167161	0.931	1.29519	0.789473	POLR2K
tRNA processing Homo sapiens R-HSA-72306	0.931	1.10271	0.668808	TRMT13;TRMT11
Separation of Sister Chromatids Homo sapiens R-HSA-2467813	0.931103	1.05057	0.633502	RPS27;PSMA4;PSMC6
ABC-family proteins mediated transport Homo sapiens R-HSA-382556	0.935607	1.26569	0.752832	ABCD2
Platelet degranulation Homo sapiens R-HSA-114608	0.936061	1.08118	0.635283	TMX3;TTN
DNA Replication Homo sapiens R-HSA-69306	0.936061	1.08118	0.635283	PSMA4;PSMC6
DNA Damage Bypass Homo sapiens R-HSA-73893	0.939535	1.2375	0.718402	POLK
RNA Polymerase I Transcription Initiation Homo sapiens R-HSA-73762	0.94944	1.21054	0.686011	POLR2K
Pyruvate metabolism and Citric Acid (TCA) cycle Homo sapiens R-HSA-71406	0.955156	1.18472	0.655508	PDP1
Diseases of signal transduction Homo sapiens R-HSA-5663202	0.955156	0.983104	0.540636	PSMA4;PSMC6;RICTOR;POLR2K;MIB1
Response to elevated platelet cytosolic Ca2+ Homo sapiens R-HSA-76005	0.955156	1.03086	0.559801	TMX3;TTN
Retrograde transport at the Trans-Golgi-Network Homo sapiens R-HSA-6811440	0.955156	1.15998	0.626751	SCOC
Mitochondrial biogenesis Homo sapiens R-HSA-1592230	0.955156	1.15998	0.626751	CHD9
FCERI mediated NF-kB activation Homo sapiens R-HSA-2871837	0.955156	1.02135	0.546001	PSMA4;PSMC6
Metabolism of non-coding RNA Homo sapiens R-HSA-194441	0.955156	1.13625	0.599614	SNRPG
snRNP Assembly Homo sapiens R-HSA-191859	0.955156	1.13625	0.599614	SNRPG
G1/S Transition Homo sapiens R-HSA-69206	0.955156	1.01202	0.532598	PSMA4;PSMC6
Mitotic Anaphase Homo sapiens R-HSA-68882	0.955156	0.982034	0.515261	RPS27;PSMA4;PSMC6
G2/M Transition Homo sapiens R-HSA-69275	0.955156	0.982034	0.515261	PSMA4;PSMC6;CEP290
Mitotic Metaphase and Anaphase Homo sapiens R-HSA-2555396	0.955323	0.976241	0.505793	RPS27;PSMA4;PSMC6
PPARA activates gene expression Homo sapiens R-HSA-1989781	0.955323	1.00285	0.519578	CHD9;NFYB
Mitotic G2-G2/M phases Homo sapiens R-HSA-453274	0.956914	0.970515	0.496516	PSMA4;PSMC6;CEP290
RHO GTPases Activate Formins Homo sapiens R-HSA-5663220	0.956914	0.993844	0.506929	RPS27;FMNL2
Epigenetic regulation of gene expression Homo sapiens R-HSA-212165	0.96145	0.984999	0.494638	TET2;POLR2K
Regulation of lipid metabolism by Peroxisome proliferator-activated receptor alpha (PPARalpha) Homo sapiens R-HSA-400206	0.965888	0.976308	0.482692	CHD9;NFYB
TCR signaling Homo sapiens R-HSA-202403	0.977544	0.959377	0.459792	PSMA4;PSMC6
ECM proteoglycans Homo sapiens R-HSA-3000178	0.979636	1.03078	0.484516	ITGAV
Chemokine receptors bind chemokines Homo sapiens R-HSA-380108	0.979636	1.01198	0.464991	CXCL8
Meiotic synapsis Homo sapiens R-HSA-1221632	0.979636	0.993862	0.446457	SYCP2
RNA Polymerase I Chain Elongation Homo sapiens R-HSA-73777	0.979636	0.993862	0.446457	POLR2K
Constitutive Signaling by NOTCH1 HD+PEST Domain Mutants Homo sapiens R-HSA-2894862	0.979636	0.993862	0.446457	MIB1
Signaling by NOTCH1 in Cancer Homo sapiens R-HSA-2644603	0.979636	0.993862	0.446457	MIB1
Signaling by NOTCH1 PEST Domain Mutants in Cancer Homo sapiens R-HSA-2644602	0.979636	0.993862	0.446457	MIB1
Constitutive Signaling by NOTCH1 PEST Domain Mutants Homo sapiens R-HSA-2644606	0.979636	0.993862	0.446457	MIB1
Signaling by NOTCH1 HD+PEST Domain Mutants in Cancer Homo sapiens R-HSA-2894858	0.979636	0.993862	0.446457	MIB1
C-type lectin receptors (CLRs) Homo sapiens R-HSA-5621481	0.979941	0.919498	0.407835	PSMA4;PSMC6
rRNA modification in the nucleus Homo sapiens R-HSA-6790901	0.979941	0.976376	0.42885	RPS7
B-WICH complex positively regulates rRNA expression Homo sapiens R-HSA-5250924	0.979941	0.976376	0.42885	POLR2K
S Phase Homo sapiens R-HSA-69242	0.979941	0.911914	0.398274	PSMA4;PSMC6
Cleavage of Growing Transcript in the Termination Region Homo sapiens R-HSA-109688	0.984531	0.943182	0.396192	SNRPG
RNA Polymerase II Transcription Termination Homo sapiens R-HSA-73856	0.984531	0.943182	0.396192	SNRPG
Post-Elongation Processing of the Transcript Homo sapiens R-HSA-76044	0.984531	0.943182	0.396192	SNRPG
RHO GTPases activate PKNs Homo sapiens R-HSA-5625740	0.984531	0.943182	0.396192	PKN2
Downstream signaling events of B Cell Receptor (BCR) Homo sapiens R-HSA-1168372	0.988732	0.882449	0.364293	PSMA4;PSMC6;RICTOR
Asparagine N-linked glycosylation Homo sapiens R-HSA-446203	0.999416	0.8716	0.344409	EDEM3;SLC35A1;MAN1A2;FPGT
Circadian Clock Homo sapiens R-HSA-400253	0.999416	0.897407	0.352846	CHD9
Signaling by FGFR in disease Homo sapiens R-HSA-1226099	0.999416	0.897407	0.352846	POLR2K
HDR through Homologous Recombination (HRR) Homo sapiens R-HSA-5685942	0.999994	0.883117	0.339728	POLK
Organelle biogenesis and maintenance Homo sapiens R-HSA-1852241	0.999994	0.865023	0.327276	MRPL1;CHD9;MRPL13;CEP290;MRPL32
Cytosolic sensors of pathogen-associated DNA Homo sapiens R-HSA-1834949	0.999994	0.855857	0.315262	POLR2K
Mitotic G1-G1/S phases Homo sapiens R-HSA-453279	0.999994	0.82974	0.30143	PSMA4;PSMC6
Integrin cell surface interactions Homo sapiens R-HSA-216083	0.999994	0.842846	0.303848	ITGAV
Signaling by PTK6 Homo sapiens R-HSA-8848021	0.999994	0.842846	0.303848	LRRK2
Loss of Nlp from mitotic centrosomes Homo sapiens R-HSA-380259	0.999994	0.817973	0.282511	CEP290
Loss of proteins required for interphase microtubule organization?from the centrosome Homo sapiens R-HSA-380284	0.999994	0.817973	0.282511	CEP290
Toll-Like Receptors Cascades Homo sapiens R-HSA-168898	0.999994	0.805525	0.275315	EEA1;LY96
Factors involved in megakaryocyte development and platelet production Homo sapiens R-HSA-983231	0.999994	0.799688	0.26919	CAPZA2;JMJD1C
Costimulation by the CD28 family Homo sapiens R-HSA-388841	0.999994	0.783291	0.253845	RICTOR
Transcriptional regulation by small RNAs Homo sapiens R-HSA-5578749	0.999994	0.783291	0.253845	POLR2K
ISG15 antiviral mechanism Homo sapiens R-HSA-1169408	0.999994	0.783291	0.253845	KPNA5
Antiviral mechanism by IFN-stimulated genes Homo sapiens R-HSA-1169410	0.999994	0.783291	0.253845	KPNA5
Signaling by NOTCH1 Homo sapiens R-HSA-1980143	0.999994	0.783291	0.253845	MIB1
AURKA Activation by TPX2 Homo sapiens R-HSA-8854518	0.999994	0.783291	0.253845	CEP290
Beta-catenin independent WNT signaling Homo sapiens R-HSA-3858494	0.999994	0.782673	0.251713	PSMA4;PSMC6
Positive epigenetic regulation of rRNA expression Homo sapiens R-HSA-5250913	0.999994	0.772372	0.245087	POLR2K
NoRC negatively regulates rRNA expression Homo sapiens R-HSA-427413	0.999994	0.772372	0.245087	POLR2K
SUMOylation of DNA damage response and repair proteins Homo sapiens R-HSA-3108214	0.999994	0.75142	0.228649	XRCC4
Fatty acid, triacylglycerol, and ketone body metabolism Homo sapiens R-HSA-535734	0.999994	0.778358	0.234268	BDH2;NFYB;CHD9
Negative epigenetic regulation of rRNA expression Homo sapiens R-HSA-5250941	0.999994	0.741364	0.220932	POLR2K
RNA Polymerase I Promoter Clearance Homo sapiens R-HSA-73854	0.999994	0.741364	0.220932	POLR2K
G2/M Checkpoints Homo sapiens R-HSA-69481	0.999994	0.750712	0.220429	PSMA4;PSMC6
Senescence-Associated Secretory Phenotype (SASP) Homo sapiens R-HSA-2559582	0.999994	0.731571	0.213528	CXCL8
Transcriptional regulation of white adipocyte differentiation Homo sapiens R-HSA-381340	0.999994	0.71274	0.199597	CHD9
RNA Polymerase I Transcription Homo sapiens R-HSA-73864	0.999994	0.71274	0.199597	POLR2K
Centrosome maturation Homo sapiens R-HSA-380287	0.999994	0.71274	0.199597	CEP290
Recruitment of mitotic centrosome proteins and complexes Homo sapiens R-HSA-380270	0.999994	0.71274	0.199597	CEP290
Meiosis Homo sapiens R-HSA-1500620	0.999994	0.661627	0.16388	SYCP2
Signaling by the B Cell Receptor (BCR) Homo sapiens R-HSA-983705	0.999994	0.723615	0.177739	PSMA4;PSMC6;RICTOR
PI3K/AKT Signaling in Cancer Homo sapiens R-HSA-2219528	0.999994	0.65381	0.158695	RICTOR
Metabolism of nucleotides Homo sapiens R-HSA-15869	0.999994	0.646175	0.153702	AK6
Regulation of PLK1 Activity at G2/M Transition Homo sapiens R-HSA-2565942	0.999994	0.646175	0.153702	CEP290
Class I MHC mediated antigen processing & presentation Homo sapiens R-HSA-983169	0.999994	0.736647	0.174186	PSMA4;PSMC6;LTN1;ITGAV
Toll Like Receptor 9 (TLR9) Cascade Homo sapiens R-HSA-168138	0.999994	0.638715	0.148895	EEA1
Adaptive Immune System Homo sapiens R-HSA-1280218	0.999994	0.809276	0.188313	PSMA4;PSMC6;CLEC2B;KLRB1;SH2D1A;AP1S2;LTN1;KLRF1;RICTOR;ITGAV;KLRC1
G alpha (i) signalling events Homo sapiens R-HSA-418594	0.999994	0.701989	0.157702	RGS18;CXCL8;P2RY14
MyD88:Mal cascade initiated on plasma membrane Homo sapiens R-HSA-166058	0.999994	0.610514	0.131352	LY96
Toll Like Receptor TLR1:TLR2 Cascade Homo sapiens R-HSA-168179	0.999994	0.610514	0.131352	LY96
Toll Like Receptor TLR6:TLR2 Cascade Homo sapiens R-HSA-168188	0.999994	0.610514	0.131352	LY96
Toll Like Receptor 2 (TLR2) Cascade Homo sapiens R-HSA-181438	0.999994	0.610514	0.131352	LY96
Chaperonin-mediated protein folding Homo sapiens R-HSA-390466	0.999994	0.590939	0.119773	PFDN5
VEGFA-VEGFR2 Pathway Homo sapiens R-HSA-4420097	0.999994	0.701135	0.139785	PSMA4;PSMC6;RICTOR;ITGAV
L1CAM interactions Homo sapiens R-HSA-373760	0.999994	0.584689	0.116182	ITGAV
SUMO E3 ligases SUMOylate target proteins Homo sapiens R-HSA-3108232	0.999994	0.584689	0.116182	XRCC4
MyD88-independent TLR3/TLR4 cascade Homo sapiens R-HSA-166166	0.999994	0.578569	0.112714	LY96
Toll Like Receptor 3 (TLR3) Cascade Homo sapiens R-HSA-168164	0.999994	0.578569	0.112714	LY96
TRIF-mediated TLR3/TLR4 signaling Homo sapiens R-HSA-937061	0.999994	0.578569	0.112714	LY96
Anchoring of the basal body to the plasma membrane Homo sapiens R-HSA-5620912	0.999994	0.578569	0.112714	CEP290
Intra-Golgi and retrograde Golgi-to-ER traffic Homo sapiens R-HSA-6811442	0.999994	0.626781	0.118844	SCOC;MAN1A2
Transport of inorganic cations/anions and amino acids/oligopeptides Homo sapiens R-HSA-425393	0.999994	0.566703	0.106133	SLC4A7
Resolution of Sister Chromatid Cohesion Homo sapiens R-HSA-2500257	0.999994	0.566703	0.106133	RPS27
RHO GTPase Effectors Homo sapiens R-HSA-195258	0.999994	0.659694	0.122293	RPS27;FMNL2;PKN2
Signaling by VEGF Homo sapiens R-HSA-194138	0.999994	0.68354	0.124336	PSMA4;PSMC6;RICTOR;ITGAV
Cell Cycle Checkpoints Homo sapiens R-HSA-69620	0.999994	0.616239	0.111691	PSMA4;PSMC6
Cell surface interactions at the vascular wall Homo sapiens R-HSA-202733	0.999994	0.555312	0.0999929	ITGAV
Protein folding Homo sapiens R-HSA-391251	0.999994	0.555312	0.0999929	PFDN5
SUMOylation Homo sapiens R-HSA-2990846	0.999994	0.555312	0.0999929	XRCC4
Antigen processing: Ubiquitination & Proteasome degradation Homo sapiens R-HSA-983168	0.999994	0.646693	0.112413	PSMA4;PSMC6;LTN1
MHC class II antigen presentation Homo sapiens R-HSA-2132295	0.999994	0.544368	0.0942585	AP1S2
Mitotic Prometaphase Homo sapiens R-HSA-68877	0.999994	0.523719	0.0838855	RPS27
G alpha (q) signalling events Homo sapiens R-HSA-416476	0.999994	0.586623	0.0928665	RGS18;LPAR6
M Phase Homo sapiens R-HSA-68886	0.999994	0.626911	0.0982837	RPS27;PSMA4;PSMC6
HDR through Homologous Recombination (HR) or Single Strand Annealing (SSA) Homo sapiens R-HSA-5693567	0.999994	0.5	0.0727029	POLK
Activated TLR4 signalling Homo sapiens R-HSA-166054	0.999994	0.5	0.0727029	LY96
Membrane Trafficking Homo sapiens R-HSA-199991	0.999994	0.665836	0.0954244	SCOC;MAN1A2;AP1S2;SH3D19;CHMP5
TCF dependent signaling in response to WNT Homo sapiens R-HSA-201681	0.999994	0.56257	0.0789634	PSMA4;PSMC6
Homology Directed Repair Homo sapiens R-HSA-5693538	0.999994	0.474213	0.0614508	POLK
Signaling by FGFR2 Homo sapiens R-HSA-5654738	0.999994	0.619296	0.076749	PSMA4;PSMC6;RICTOR;POLR2K
Signaling by NOTCH Homo sapiens R-HSA-157118	0.999994	0.458443	0.0550417	MIB1
PI-3K cascade:FGFR1 Homo sapiens R-HSA-5654689	0.999994	0.458443	0.0550417	RICTOR
PI-3K cascade:FGFR3 Homo sapiens R-HSA-5654710	0.999994	0.458443	0.0550417	RICTOR
PI3K events in ERBB4 signaling Homo sapiens R-HSA-1250342	0.999994	0.458443	0.0550417	RICTOR
PIP3 activates AKT signaling Homo sapiens R-HSA-1257604	0.999994	0.458443	0.0550417	RICTOR
PI-3K cascade:FGFR4 Homo sapiens R-HSA-5654720	0.999994	0.458443	0.0550417	RICTOR
PI-3K cascade:FGFR2 Homo sapiens R-HSA-5654695	0.999994	0.458443	0.0550417	RICTOR
Toll Like Receptor 4 (TLR4) Cascade Homo sapiens R-HSA-166016	0.999994	0.458443	0.0550417	LY96
Signaling by FGFR Homo sapiens R-HSA-190236	0.999994	0.610584	0.0713384	PSMA4;PSMC6;RICTOR;POLR2K
GAB1 signalosome Homo sapiens R-HSA-180292	0.999994	0.447283	0.0507255	RICTOR
PI3K/AKT activation Homo sapiens R-HSA-198203	0.999994	0.447283	0.0507255	RICTOR
Post-translational protein modification Homo sapiens R-HSA-597592	0.999994	0.642355	0.0671238	EDEM3;SLC35A1;XRCC4;MAN1A2;PIGA;FPGT
GRB2 events in EGFR signaling Homo sapiens R-HSA-179812	0.999994	0.474769	0.0387176	PSMA4;PSMC6
SHC1 events in EGFR signaling Homo sapiens R-HSA-180336	0.999994	0.474769	0.0387176	PSMA4;PSMC6
SOS-mediated signalling Homo sapiens R-HSA-112412	0.999994	0.474769	0.0387176	PSMA4;PSMC6
SHC1 events in ERBB4 signaling Homo sapiens R-HSA-1250347	0.999994	0.474769	0.0387176	PSMA4;PSMC6
RAF/MAP kinase cascade Homo sapiens R-HSA-5673001	0.999994	0.474769	0.0387176	PSMA4;PSMC6
FRS-mediated FGFR2 signaling Homo sapiens R-HSA-5654700	0.999994	0.472715	0.0379709	PSMA4;PSMC6
FRS-mediated FGFR4 signaling Homo sapiens R-HSA-5654712	0.999994	0.472715	0.0379709	PSMA4;PSMC6
FRS-mediated FGFR3 signaling Homo sapiens R-HSA-5654706	0.999994	0.472715	0.0379709	PSMA4;PSMC6
FRS-mediated FGFR1 signaling Homo sapiens R-HSA-5654693	0.999994	0.472715	0.0379709	PSMA4;PSMC6
ARMS-mediated activation Homo sapiens R-HSA-170984	0.999994	0.466659	0.035819	PSMA4;PSMC6
Signalling to p38 via RIT and RIN Homo sapiens R-HSA-187706	0.999994	0.466659	0.035819	PSMA4;PSMC6
Class A/1 (Rhodopsin-like receptors) Homo sapiens R-HSA-373076	0.999994	0.517687	0.0394318	CXCL8;LPAR6;P2RY14
Frs2-mediated activation Homo sapiens R-HSA-170968	0.999994	0.464675	0.0351302	PSMA4;PSMC6
MAPK1/MAPK3 signaling Homo sapiens R-HSA-5684996	0.999994	0.462707	0.034455	PSMA4;PSMC6
Signaling by SCF-KIT Homo sapiens R-HSA-1433557	0.999994	0.514419	0.0381516	PSMA4;PSMC6;RICTOR
Prolonged ERK activation events Homo sapiens R-HSA-169893	0.999994	0.460755	0.0337933	PSMA4;PSMC6
Signaling by Leptin Homo sapiens R-HSA-2586552	0.999994	0.458819	0.0331448	PSMA4;PSMC6
Downstream signaling of activated FGFR2 Homo sapiens R-HSA-5654696	0.999994	0.508002	0.0357153	PSMA4;PSMC6;RICTOR
Downstream signaling of activated FGFR4 Homo sapiens R-HSA-5654716	0.999994	0.508002	0.0357153	PSMA4;PSMC6;RICTOR
Downstream signaling of activated FGFR3 Homo sapiens R-HSA-5654708	0.999994	0.508002	0.0357153	PSMA4;PSMC6;RICTOR
Interleukin receptor SHC signaling Homo sapiens R-HSA-912526	0.999994	0.454996	0.031886	PSMA4;PSMC6
Regulation of TP53 Activity Homo sapiens R-HSA-5633007	0.999994	0.369261	0.0257122	RICTOR
Signaling by ERBB4 Homo sapiens R-HSA-1236394	0.999994	0.506422	0.0351311	PSMA4;PSMC6;RICTOR
Signalling to RAS Homo sapiens R-HSA-167044	0.999994	0.453108	0.0312753	PSMA4;PSMC6
Signaling by FGFR4 Homo sapiens R-HSA-5654743	0.999994	0.503291	0.0339914	PSMA4;PSMC6;RICTOR
Downstream signaling of activated FGFR1 Homo sapiens R-HSA-5654687	0.999994	0.503291	0.0339914	PSMA4;PSMC6;RICTOR
VEGFR2 mediated cell proliferation Homo sapiens R-HSA-5218921	0.999994	0.449378	0.0300898	PSMA4;PSMC6
Signaling by FGFR3 Homo sapiens R-HSA-5654741	0.999994	0.50174	0.0334355	PSMA4;PSMC6;RICTOR
Vesicle-mediated transport Homo sapiens R-HSA-5653656	0.999994	0.565272	0.0365866	SCOC;MAN1A2;AP1S2;SH3D19;CHMP5
Signaling by FGFR1 Homo sapiens R-HSA-5654736	0.999994	0.497143	0.0318221	PSMA4;PSMC6;RICTOR
Interleukin-2 signaling Homo sapiens R-HSA-451927	0.999994	0.442097	0.0278559	PSMA4;PSMC6
Platelet activation, signaling and aggregation Homo sapiens R-HSA-76002	0.999994	0.440313	0.0273247	TMX3;TTN
Signalling to ERKs Homo sapiens R-HSA-187687	0.999994	0.440313	0.0273247	PSMA4;PSMC6
Downstream signal transduction Homo sapiens R-HSA-186763	0.999994	0.489662	0.029305	PSMA4;PSMC6;RICTOR
Cellular Senescence Homo sapiens R-HSA-2559583	0.999994	0.346005	0.0200176	CXCL8
DAP12 signaling Homo sapiens R-HSA-2424491	0.999994	0.485279	0.0278917	PSMA4;PSMC6;RICTOR
Transport to the Golgi and subsequent modification Homo sapiens R-HSA-948021	0.999994	0.343838	0.019528	MAN1A2
Role of LAT2/NTAL/LAB on calcium mobilization Homo sapiens R-HSA-2730905	0.999994	0.343838	0.019528	RICTOR
Interleukin-3, 5 and GM-CSF signaling Homo sapiens R-HSA-512988	0.999994	0.426536	0.0234329	PSMA4;PSMC6
Gastrin-CREB signalling pathway via PKC and MAPK Homo sapiens R-HSA-881907	0.999994	0.514661	0.0270636	RGS18;PSMA4;PSMC6;LPAR6
NCAM signaling for neurite out-growth Homo sapiens R-HSA-375165	0.999994	0.41835	0.0212945	PSMA4;PSMC6
Signaling by EGFR Homo sapiens R-HSA-177929	0.999994	0.469846	0.0232693	PSMA4;PSMC6;RICTOR
SLC-mediated transmembrane transport Homo sapiens R-HSA-425407	0.999994	0.415162	0.0204962	SLC4A7;SLC35A1
DAP12 interactions Homo sapiens R-HSA-2172127	0.999994	0.46447	0.0217858	PSMA4;PSMC6;RICTOR
Signaling by PDGF Homo sapiens R-HSA-186797	0.999994	0.457918	0.0200636	PSMA4;PSMC6;RICTOR
Signaling by Rho GTPases Homo sapiens R-HSA-194315	0.999994	0.454074	0.0190964	RPS27;FMNL2;PKN2
MAPK family signaling cascades Homo sapiens R-HSA-5683057	0.999994	0.391283	0.0151168	PSMA4;PSMC6
IRS-mediated signalling Homo sapiens R-HSA-112399	0.999994	0.391283	0.0151168	PSMA4;PSMC6
NGF signalling via TRKA from the plasma membrane Homo sapiens R-HSA-187037	0.999994	0.445345	0.0170167	PSMA4;PSMC6;RICTOR
Insulin receptor signalling cascade Homo sapiens R-HSA-74751	0.999994	0.387105	0.0142812	PSMA4;PSMC6
IGF1R signaling cascade Homo sapiens R-HSA-2428924	0.999994	0.385731	0.0140133	PSMA4;PSMC6
Signaling by Type 1 Insulin-like Growth Factor 1 Receptor (IGF1R) Homo sapiens R-HSA-2404192	0.999994	0.385731	0.0140133	PSMA4;PSMC6
IRS-related events triggered by IGF1R Homo sapiens R-HSA-2428928	0.999994	0.385731	0.0140133	PSMA4;PSMC6
Cell Cycle, Mitotic Homo sapiens R-HSA-69278	0.999994	0.480199	0.017347	RPS27;PSMA4;PSMC6;CEP290
Assembly of the primary cilium Homo sapiens R-HSA-5617833	0.999994	0.297242	0.0106625	CEP290
FCERI mediated MAPK activation Homo sapiens R-HSA-2871796	0.999994	0.384367	0.0137505	PSMA4;PSMC6
Signaling by Wnt Homo sapiens R-HSA-195721	0.999994	0.37638	0.0122759	PSMA4;PSMC6
Hemostasis Homo sapiens R-HSA-109582	0.999994	0.501692	0.0161583	TMX3;CAPZA2;JMJD1C;ITGAV;TTN
Peptide ligand-binding receptors Homo sapiens R-HSA-375276	0.999994	0.287864	0.00925306	CXCL8
Muscle contraction Homo sapiens R-HSA-397014	0.999994	0.283392	0.00862354	TTN
Interferon Signaling Homo sapiens R-HSA-913531	0.999994	0.283392	0.00862354	KPNA5
Fc epsilon receptor (FCERI) signaling Homo sapiens R-HSA-2454202	0.999994	0.421028	0.0120382	PSMA4;PSMC6;RICTOR
Cell Cycle Homo sapiens R-HSA-1640170	0.999994	0.488813	0.0133168	RPS27;PSMA4;PSMC6;SYCP2;CEP290
Signaling by Insulin receptor Homo sapiens R-HSA-74752	0.999994	0.356596	0.00908108	PSMA4;PSMC6
Chromatin organization Homo sapiens R-HSA-4839726	0.999994	0.245227	0.00432135	KMT2C
Chromatin modifying enzymes Homo sapiens R-HSA-3247509	0.999994	0.245227	0.00432135	KMT2C
GPCR ligand binding Homo sapiens R-HSA-500792	0.999994	0.370714	0.00509569	CXCL8;LPAR6;P2RY14
Signalling by NGF Homo sapiens R-HSA-166520	0.999994	0.368169	0.00484837	PSMA4;PSMC6;RICTOR
Innate Immune System Homo sapiens R-HSA-168249	0.999994	0.476622	0.00503901	EEA1;PSMA4;PSMC6;CAPZA2;LY96;RICTOR;POLR2K
Metabolism of lipids and lipoproteins Homo sapiens R-HSA-556833	0.999994	0.41726	0.00358728	BDH2;NFYB;CHD9;SC5D;FAR1
Signaling by Interleukins Homo sapiens R-HSA-449147	0.999994	0.28135	0.00200499	PSMA4;PSMC6
Extracellular matrix organization Homo sapiens R-HSA-1474244	0.999994	0.195086	0.00122289	ITGAV
Immune System Homo sapiens R-HSA-168256	0.999994	0.561794	0.00317684	KLRB1;SH2D1A;LTN1;LY96;EEA1;PSMA4;PSMC6;CLEC2B;CAPZA2;AP1S2;KLRF1;RICTOR;ITGAV;KPNA5;KLRC1;POLR2K
Axon guidance Homo sapiens R-HSA-422475	0.999994	0.32034	0.00164157	PSMA4;PSMC6;ITGAV
Developmental Biology Homo sapiens R-HSA-1266738	0.999994	0.418244	0.00212095	PSMA4;PSMC6;CHD9;KMT2C;ITGAV;POLR2K
Transmembrane transport of small molecules Homo sapiens R-HSA-382551	0.999994	0.276374	0.000434	SLC4A7;SLC35A1;ABCD2
Cellular responses to stress Homo sapiens R-HSA-2262752	0.999994	0.14966	0.000205	CXCL8
Cytokine Signaling in Immune system Homo sapiens R-HSA-1280215	0.999994	0.264367	0.00028	PSMA4;PSMC6;KPNA5
GPCR downstream signaling Homo sapiens R-HSA-388396	0.999994	0.218549	5.23e-06	RGS18;CXCL8;LPAR6;P2RY14
Signaling by GPCR Homo sapiens R-HSA-372790	0.999994	0.24667	2.14e-06	RGS18;PSMA4;PSMC6;CXCL8;LPAR6;P2RY14
Signal Transduction Homo sapiens R-HSA-162582	0.999994	0.377678	2.4e-06	RGS18;CCNT2;CXCL8;P2RY14;LRRK2;MIB1;ZFYVE16;RPS27;PSMA4;PSMC6;FMNL2;LPAR6;SPOPL;RICTOR;PKN2;ITGAV;SKIL;POLR2K

## Sheet: Table S3; BALF up-reg pathways
Table S3: Pathway enrichment analysis of 475 up regulated DEGs in BALF
Term	Adjusted P-value	Odds Ratio	Combined Score	Genes
Viral mRNA Translation Homo sapiens R-HSA-192823	1.8e-12	13.3661	438.18	RPL30;RPL32;RPL31;RPS8;RPL13A;RPL35A;RPL8;RPS4X;RPL7A;RPS14;RPS25;RPS15A;RPS27;RPS18;RPLP2;RPL24;RPL37;RPL26;RPL28;RPS13
Peptide chain elongation Homo sapiens R-HSA-156902	1.8e-12	13.3661	438.18	RPL30;RPL32;RPL31;RPS8;RPL13A;RPL35A;RPL8;RPS4X;RPL7A;RPS14;RPS25;RPS15A;RPS27;RPS18;RPLP2;RPL24;RPL37;RPL26;RPL28;RPS13
Selenocysteine synthesis Homo sapiens R-HSA-2408557	1.86e-12	12.7656	409.197	RPL30;RPL32;RPL31;RPS8;RPL13A;RPL35A;RPL8;RPS4X;RPL7A;RPS14;RPS25;RPS15A;RPS27;RPS18;RPLP2;RPL24;RPL37;RPL26;RPL28;RPS13
Eukaryotic Translation Termination Homo sapiens R-HSA-72764	1.86e-12	12.7656	409.197	RPL30;RPL32;RPL31;RPS8;RPL13A;RPL35A;RPL8;RPS4X;RPL7A;RPS14;RPS25;RPS15A;RPS27;RPS18;RPLP2;RPL24;RPL37;RPL26;RPL28;RPS13
Eukaryotic Translation Elongation Homo sapiens R-HSA-156842	1.99e-12	12.3943	391.488	RPL30;RPL32;RPL31;RPS8;RPL13A;RPL35A;RPL8;RPS4X;RPL7A;RPS14;RPS25;RPS15A;RPS27;RPS18;RPLP2;RPL24;RPL37;RPL26;RPL28;RPS13
Nonsense Mediated Decay (NMD) independent of the Exon Junction Complex (EJC) Homo sapiens R-HSA-975956	1.99e-12	12.3943	391.488	RPL30;RPL32;RPL31;RPS8;RPL13A;RPL35A;RPL8;RPS4X;RPL7A;RPS14;RPS25;RPS15A;RPS27;RPS18;RPLP2;RPL24;RPL37;RPL26;RPL28;RPS13
Formation of a pool of free 40S subunits Homo sapiens R-HSA-72689	7.96e-12	11.2487	337.95	RPL30;RPL32;RPL31;RPS8;RPL13A;RPL35A;RPL8;RPS4X;RPL7A;RPS14;RPS25;RPS15A;RPS27;RPS18;RPLP2;RPL24;RPL37;RPL26;RPL28;RPS13
Selenoamino acid metabolism Homo sapiens R-HSA-2408522	1.25e-11	9.98862	294.227	RPL30;RPL32;RPL31;RPS8;RPL13A;RPL35A;RPL8;PAPSS2;RPS4X;RPS14;RPS25;RPL7A;RPS27;RPS15A;RPS18;RPL24;RPLP2;RPL37;RPL26;RPL28;RPS13
Nonsense-Mediated Decay (NMD) Homo sapiens R-HSA-927802	3.36e-11	9.9356	278.85	RPL30;RPL32;RPL31;RPS8;RPL13A;RPL35A;RPL8;RPS4X;RPS14;RPS25;RPL7A;RPS27;RPS15A;RPS18;RPL24;RPLP2;RPL37;RPL26;RPL28;RPS13
Nonsense Mediated Decay (NMD) enhanced by the Exon Junction Complex (EJC) Homo sapiens R-HSA-975957	3.36e-11	9.9356	278.85	RPL30;RPL32;RPL31;RPS8;RPL13A;RPL35A;RPL8;RPS4X;RPS14;RPS25;RPL7A;RPS27;RPS15A;RPS18;RPL24;RPLP2;RPL37;RPL26;RPL28;RPS13
L13a-mediated translational silencing of Ceruloplasmin expression Homo sapiens R-HSA-156827	3.36e-11	9.9356	278.85	RPL30;RPL32;RPL31;RPS8;RPL13A;RPL35A;RPL8;RPS4X;RPS14;RPS25;RPL7A;RPS27;RPS15A;RPS18;RPL24;RPLP2;RPL37;RPL26;RPL28;RPS13
3' -UTR-mediated translational regulation Homo sapiens R-HSA-157279	3.36e-11	9.9356	278.85	RPL30;RPL32;RPL31;RPS8;RPL13A;RPL35A;RPL8;RPS4X;RPS14;RPS25;RPL7A;RPS27;RPS15A;RPS18;RPL24;RPLP2;RPL37;RPL26;RPL28;RPS13
SRP-dependent cotranslational protein targeting to membrane Homo sapiens R-HSA-1799339	3.46e-11	9.82089	273.814	RPL30;RPL32;RPL31;RPS8;RPL13A;RPL35A;RPL8;RPS4X;RPS14;RPS25;RPL7A;RPS27;RPS15A;RPS18;RPL24;RPLP2;RPL37;RPL26;RPL28;RPS13
GTP hydrolysis and joining of the 60S ribosomal subunit Homo sapiens R-HSA-72706	3.46e-11	9.82089	273.814	RPL30;RPL32;RPL31;RPS8;RPL13A;RPL35A;RPL8;RPS4X;RPS14;RPS25;RPL7A;RPS27;RPS15A;RPS18;RPL24;RPLP2;RPL37;RPL26;RPL28;RPS13
Cap-dependent Translation Initiation Homo sapiens R-HSA-72737	1.04e-10	9.08628	242.084	RPL30;RPL32;RPL31;RPS8;RPL13A;RPL35A;RPL8;RPS4X;RPS14;RPS25;RPL7A;RPS27;RPS15A;RPS18;RPL24;RPLP2;RPL37;RPL26;RPL28;RPS13
Eukaryotic Translation Initiation Homo sapiens R-HSA-72613	1.04e-10	9.08628	242.084	RPL30;RPL32;RPL31;RPS8;RPL13A;RPL35A;RPL8;RPS4X;RPS14;RPS25;RPL7A;RPS27;RPS15A;RPS18;RPL24;RPLP2;RPL37;RPL26;RPL28;RPS13
Influenza Viral RNA Transcription and Replication Homo sapiens R-HSA-168273	9e-10	7.90273	193.049	RPL30;RPL32;RPL31;RPS8;RPL13A;RPL35A;RPL8;RPS4X;RPS14;RPS25;RPL7A;RPS27;RPS15A;RPS18;RPL24;RPLP2;RPL37;RPL26;RPL28;RPS13
Influenza Infection Homo sapiens R-HSA-168254	1.55e-09	7.12151	169.676	RPL30;RPL32;RPL31;RPS8;RPL13A;RPL35A;ISG15;RPL8;RPS4X;RPS14;RPS25;RPL7A;RPS27;RPS15A;RPS18;RPL24;RPLP2;RPL37;RPL26;RPL28;RPS13
Influenza Life Cycle Homo sapiens R-HSA-168255	2.5e-09	7.35468	171.319	RPL30;RPL32;RPL31;RPS8;RPL13A;RPL35A;RPL8;RPS4X;RPS14;RPS25;RPL7A;RPS27;RPS15A;RPS18;RPL24;RPLP2;RPL37;RPL26;RPL28;RPS13
Major pathway of rRNA processing in the nucleolus Homo sapiens R-HSA-6791226	1.42e-08	6.18229	132.982	RPL30;RPL32;RPL31;RPS8;RPL13A;RPS27L;RPL35A;RPL8;RPS4X;RPS14;RPS25;RPL7A;RPS27;RPS15A;RPS18;RPL24;RPLP2;RPL37;RPL26;RPL28;RPS13
Translation Homo sapiens R-HSA-72766	1.54e-08	6.50751	139.111	RPL30;RPL32;RPL31;RPS8;RPL13A;RPL35A;RPL8;RPS4X;RPS14;RPS25;RPL7A;RPS27;RPS15A;RPS18;RPL24;RPLP2;RPL37;RPL26;RPL28;RPS13
rRNA processing Homo sapiens R-HSA-72312	5.77e-08	5.63386	112.731	RPL30;RPL32;RPL31;RPS8;RPL13A;RPS27L;RPL35A;RPL8;RPS4X;RPS14;RPS25;RPL7A;RPS27;RPS15A;RPS18;RPL24;RPLP2;RPL37;RPL26;RPL28;RPS13
Chemokine receptors bind chemokines Homo sapiens R-HSA-380108	1.64e-07	11.4752	217.109	CXCL6;CXCL10;CXCL11;CXCL8;CCL3L1;CCL7;CCL20;CCL4;CCL3;CCL2;CXCL1;CXCL2
Metabolism of amino acids and derivatives Homo sapiens R-HSA-71291	0.000152	3.1335	37.7503	RPL30;RPL32;RPL31;RPS8;RPL13A;RPL35A;RPL8;SAT1;PAPSS2;RPS4X;RPS14;RPS25;RPL7A;RPS27;RPS15A;RPS18;RPL24;RPLP2;RPL37;RPL26;RPL28;RPS13;IDO1
Infectious disease Homo sapiens R-HSA-5663205	0.000271	3.00613	34.3499	RPL30;RPL32;RPL31;RPS8;NEDD4L;RPL13A;RPL35A;ISG15;RPL8;RPS4X;RPS14;RPS25;RPL7A;RPS27;RPS15A;RPS18;RPL24;RPLP2;TCEA1;RPL37;RPL26;RPL28;RPS13
Formation of the ternary complex, and subsequently, the 43S complex Homo sapiens R-HSA-72695	0.00051	7.94657	85.4655	RPS4X;RPS14;RPS25;RPS15A;RPS27;RPS18;RPS8;RPS13
Ribosomal scanning and start codon recognition Homo sapiens R-HSA-72702	0.00126167	6.8089	66.5641	RPS4X;RPS14;RPS25;RPS15A;RPS27;RPS18;RPS8;RPS13
Translation initiation complex formation Homo sapiens R-HSA-72649	0.00126167	6.8089	66.5641	RPS4X;RPS14;RPS25;RPS15A;RPS27;RPS18;RPS8;RPS13
Activation of the mRNA upon binding of the cap-binding complex and eIFs, and subsequent binding to 43S Homo sapiens R-HSA-72662	0.00138409	6.67238	64.3775	RPS4X;RPS14;RPS25;RPS15A;RPS27;RPS18;RPS8;RPS13
Interferon alpha/beta signaling Homo sapiens R-HSA-909733	0.00419515	5.55746	47.2694	IFITM3;IFITM1;IFITM2;RSAD2;OAS1;IFI27;ISG15;IFIT1
Peptide ligand-binding receptors Homo sapiens R-HSA-375276	0.00442592	3.2822	27.6336	CXCL6;CXCL8;CCL3L1;CCL20;FPR3;CXCL1;CXCL2;CXCL10;CXCL11;CCL7;CCL4;CCL3;PROK2;CCL2
Metabolism of proteins Homo sapiens R-HSA-392499	0.0653089	1.64441	9.36629	RPL30;CXCL8;RPL32;SFTPA2;RPL31;UAP1;TXN;RPL8;AREG;RPS4X;RPL7A;RPS14;RPS15A;RPS18;SUMO2;ST8SIA4;RPLP2;GCNT3;CCL2;RPL37;RPS13;DNAJC19;GALNT5;SEC24A;GALNT3;ODAM;RPS8;SIAH2;GFPT1;KLK13;RPL13A;RPL35A;WIPI1;DYNLL1;MUC5AC;RPS25;RPS27;RPL24;RPL26;RPL28
Interferon Signaling Homo sapiens R-HSA-913531	0.138688	2.47833	12.1735	IFITM3;IFITM1;MT2A;IFITM2;EIF4E3;RSAD2;IFI27;OAS1;TRIM2;ISG15;IFIT1
Fibronectin matrix formation Homo sapiens R-HSA-1566977	0.143661	20.6353	99.8285	CEACAM1;CEACAM6
Gene Expression Homo sapiens R-HSA-74160	0.143661	1.45981	7.02859	YWHAE;RPL30;THRB;RPL32;RPL31;PTEN;HNF4G;RPL8;RPS4X;RPL7A;RPS14;PPP1R13L;RPS18;RPLP2;RPL37;RPS13;ZNF480;RPS8;RPL13A;ZCRB1;ZNF92;RPL24;RARB;MAML3;RPL26;RPL28;ZNF750;PRKAA2;NEDD4L;RPS27L;TXN;ZFP36L1;RPS15A;PERP;ZNF703;RBBP8;PMAIP1;CDKN2B;PLK2;CPSF3;RPL35A;COX6C;ELL2;GATAD2B;LSM3;NR2F6;ZNF33B;RPS25;RPS27;NFIA;NFIB;TCEA1;ZNF138;LAMTOR5
Disease Homo sapiens R-HSA-1643685	0.143661	1.69208	8.10461	RPL30;RPL32;SFTPA2;RPL31;NEDD4L;RPL8;RPS4X;RPL7A;RPS14;RPS15A;HEY1;RPS18;RPLP2;RPL37;RPS13;RPS8;RPL13A;RPL35A;FRS2;ISG15;MUC5AC;RPS25;RPS27;RPL24;TCEA1;MAML3;RPL26;RPL28
Class A/1 (Rhodopsin-like receptors) Homo sapiens R-HSA-373076	0.179196	2.03455	9.22262	PTGFR;CXCL6;CXCL8;CCL3L1;CCL20;FPR3;CXCL1;CXCL2;CXCL10;CXCL11;CCL7;CCL4;CCL3;PROK2;CCL2
eNOS activation and regulation Homo sapiens R-HSA-203765	0.179196	7.29362	32.7385	GCH1;DDAH1;WASL
Metabolism of nitric oxide Homo sapiens R-HSA-202131	0.179196	7.29362	32.7385	GCH1;DDAH1;WASL
Regulation of cytoskeletal remodeling and cell spreading by IPP complex components Homo sapiens R-HSA-446388	0.210571	13.7555	58.3933	PARVA;LIMS1
Synthesis of UDP-N-acetyl-glucosamine Homo sapiens R-HSA-446210	0.210571	13.7555	58.3933	GFPT1;UAP1
Nicotinamide salvaging Homo sapiens R-HSA-197264	0.210571	13.7555	58.3933	NAMPT;PTGS2
Nephrin interactions Homo sapiens R-HSA-373753	0.210571	6.5252	27.555	NCK2;WASL;CD2AP
TP53 Regulates Metabolic Genes Homo sapiens R-HSA-5628897	0.210571	3.1896	13.4176	YWHAE;PRKAA2;PTEN;TXN;COX6C;LAMTOR5
Intraflagellar transport Homo sapiens R-HSA-5620924	0.219833	4.47306	18.5237	TTC26;WDR60;TTC30A;DYNLL1
Macroautophagy Homo sapiens R-HSA-1632852	0.289788	3.33957	12.8336	PRKAA2;RB1CC1;WIPI1;DYNLL1;LAMTOR5
Response to metal ions Homo sapiens R-HSA-5660526	0.348109	9.1689	33.1637	MT2A;MT1H
Metallothioneins bind metals Homo sapiens R-HSA-5661231	0.348109	9.1689	33.1637	MT2A;MT1H
Activation of BH3-only proteins Homo sapiens R-HSA-114452	0.390878	4.7667	16.5904	YWHAE;PMAIP1;DYNLL1
Nuclear Receptor transcription pathway Homo sapiens R-HSA-383280	0.406331	3.51954	12.0421	THRB;HNF4G;RARB;NR2F6
Assembly of the primary cilium Homo sapiens R-HSA-5617833	0.426886	2.09918	7.0372	YWHAE;TTC26;ARL6;WDR60;CEP70;TTC30A;SCLT1;DYNLL1;LZTFL1
Cell-Cell communication Homo sapiens R-HSA-1500931	0.442288	2.34021	7.71681	PARD6B;PARD3;NCK2;PARVA;WASL;CD2AP;LIMS1
DCC mediated attractive signaling Homo sapiens R-HSA-418885	0.485299	6.87562	21.7282	ABLIM1;WASL
Nicotinate metabolism Homo sapiens R-HSA-196807	0.485299	6.87562	21.7282	NAMPT;PTGS2
Detoxification of Reactive Oxygen Species Homo sapiens R-HSA-3299685	0.485299	4.1303	13.0046	GPX8;TXN;ATOX1
RHO GTPases Activate WASPs and WAVEs Homo sapiens R-HSA-5663213	0.591769	3.75424	11.0041	NCKAP1;ARPC1A;WASL
Cell-extracellular matrix interactions Homo sapiens R-HSA-446353	0.591769	5.89278	17.1747	PARVA;LIMS1
Miscellaneous transport and binding events Homo sapiens R-HSA-5223345	0.706782	5.15566	13.9328	PIP;ADD3
Norepinephrine Neurotransmitter Release Cycle Homo sapiens R-HSA-181430	0.706782	5.15566	13.9328	RIMS1;MAOA
GPCR ligand binding Homo sapiens R-HSA-500792	0.71413	1.54428	4.1314	PTGFR;CXCL6;CXCL8;CCL3L1;CCL20;FPR3;ADM;CXCL1;CXCL2;CXCL10;CXCL11;CCL7;CCL4;CCL3;PROK2;CCL2
O-linked glycosylation of mucins Homo sapiens R-HSA-913709	0.729564	2.66598	7.02322	GALNT5;GALNT3;GCNT3;MUC5AC
Transcriptional Regulation by TP53 Homo sapiens R-HSA-3700989	0.729564	1.61188	4.21469	YWHAE;PRKAA2;PLK2;PTEN;TXN;COX6C;GATAD2B;PPP1R13L;PERP;RBBP8;TCEA1;PMAIP1;LAMTOR5
Generic Transcription Pathway Homo sapiens R-HSA-212436	0.729564	1.38055	3.55148	YWHAE;PRKAA2;THRB;PTEN;HNF4G;NEDD4L;TXN;PPP1R13L;PERP;ZNF703;RBBP8;PMAIP1;CDKN2B;ZNF480;PLK2;COX6C;GATAD2B;NR2F6;ZNF33B;ZNF92;RARB;TCEA1;MAML3;ZNF138;LAMTOR5;ZNF750
Netrin-1 signaling Homo sapiens R-HSA-373752	0.729564	3.17568	8.12529	ABLIM1;SIAH2;WASL
EPHB-mediated forward signaling Homo sapiens R-HSA-3928662	0.729564	3.17568	8.12529	YES1;ARPC1A;WASL
Intrinsic Pathway for Apoptosis Homo sapiens R-HSA-109606	0.729564	3.17568	8.12529	YWHAE;PMAIP1;DYNLL1
Metabolism Homo sapiens R-HSA-1430728	0.914843	1.22254	2.81578	RPL30;SLC44A4;RPL32;RPL31;PTEN;WASL;RPL8;SAT1;NUDT4;RPS4X;RPL7A;RPS14;MT2A;RPS18;NAMPT;RPLP2;CA6;RPL37;RPS13;CHST9;RPS8;RPL13A;ACOT13;UGDH;DDAH1;RPL24;MT1H;RPL26;RPL28;SLC27A2;TNFRSF21;IDO1;MTMR2;PRKAA2;UQCRB;MAOA;NDUFB3;UQCR11;TXN;PTGS2;PAPSS2;ADH6;RPS15A;XDH;SEC24A;GCH1;G0S2;RPL35A;COX6C;RPS25;MARCKS;RPS27;GSTA3;GSTA1
BBSome-mediated cargo-targeting to cilium Homo sapiens R-HSA-5620922	0.914843	3.92711	8.93827	ARL6;LZTFL1
RNA Polymerase III Transcription Termination Homo sapiens R-HSA-73980	0.914843	3.92711	8.93827	NFIA;NFIB
TRAF6 mediated NF-kB activation Homo sapiens R-HSA-933542	0.914843	3.74841	8.26241	IFIH1;S100A12
Defective ABCA3 causes pulmonary surfactant metabolism dysfunction type 3 (SMDP3) Homo sapiens R-HSA-5683678	0.914843	10.2959	22.4259	SFTPA2
Extrinsic Pathway of Fibrin Clot Formation Homo sapiens R-HSA-140834	0.914843	10.2959	22.4259	F3
Negative regulation of TCF-dependent signaling by DVL-interacting proteins Homo sapiens R-HSA-5368598	0.914843	10.2959	22.4259	CCDC88C
SUMO is conjugated to E1 (UBA2:SAE1) Homo sapiens R-HSA-3065676	0.914843	10.2959	22.4259	SUMO2
Disinhibition of SNARE formation Homo sapiens R-HSA-114516	0.914843	10.2959	22.4259	PRKCB
NOSTRIN mediated eNOS trafficking Homo sapiens R-HSA-203641	0.914843	10.2959	22.4259	WASL
Alpha-oxidation of phytanate Homo sapiens R-HSA-389599	0.914843	10.2959	22.4259	SLC27A2
Metal ion SLC transporters Homo sapiens R-HSA-425410	0.917811	3.58526	7.65824	SLC40A1;SLC30A1
ATF4 activates genes Homo sapiens R-HSA-380994	0.917811	3.58526	7.65824	CXCL8;CCL2
HDMs demethylate histones Homo sapiens R-HSA-3214842	0.917811	3.58526	7.65824	ARID5B;KDM7A
G alpha (i) signalling events Homo sapiens R-HSA-418594	0.917811	1.61312	3.42668	CXCL10;CXCL6;CXCL11;CXCL8;CCL20;RGS1;FPR3;CXCL1;CXCL2
FGFR2 alternative splicing Homo sapiens R-HSA-6803529	0.947319	3.43569	7.1158	RBFOX2;ESRP1
SUMO is proteolytically processed Homo sapiens R-HSA-3065679	0.947319	8.23629	16.5347	SUMO2
SUMO is transferred from E1 to E2 (UBE2I, UBC9) Homo sapiens R-HSA-3065678	0.947319	8.23629	16.5347	SUMO2
NADE modulates death signalling Homo sapiens R-HSA-205025	0.947319	8.23629	16.5347	YWHAE
Transport and synthesis of PAPS Homo sapiens R-HSA-174362	0.947319	8.23629	16.5347	PAPSS2
Synthesis of 15-eicosatetraenoic acid derivatives Homo sapiens R-HSA-2142770	0.947319	8.23629	16.5347	PTGS2
Protein repair Homo sapiens R-HSA-5676934	0.947319	8.23629	16.5347	TXN
PERK regulates gene expression Homo sapiens R-HSA-381042	0.947319	3.17108	6.18443	CXCL8;CCL2
Energy dependent regulation of mTOR by LKB1-AMPK Homo sapiens R-HSA-380972	0.947319	3.17108	6.18443	PRKAA2;LAMTOR5
Cell junction organization Homo sapiens R-HSA-446728	0.947319	2.01367	3.84594	PARD6B;PARD3;PARVA;LIMS1
Unfolded Protein Response (UPR) Homo sapiens R-HSA-381119	0.947319	2.01367	3.84594	CXCL8;GFPT1;CCL2;WIPI1
HSF1 activation Homo sapiens R-HSA-3371511	0.947319	3.05348	5.7828	YWHAE;TNFRSF21
Zinc efflux and compartmentalization by the SLC30 family Homo sapiens R-HSA-435368	0.947319	6.86322	12.8005	SLC30A1
TRAIL signaling Homo sapiens R-HSA-75158	0.947319	6.86322	12.8005	TNFSF10
Organelle biogenesis and maintenance Homo sapiens R-HSA-1852241	0.947319	1.44574	2.69408	YWHAE;TTC26;PRKAA2;WDR60;ARL6;CEP70;TTC30A;SCLT1;MTIF3;DYNLL1;LZTFL1
Respiratory electron transport Homo sapiens R-HSA-611105	0.947319	1.96552	3.63917	UQCRB;NDUFB3;UQCR11;COX6C
Tight junction interactions Homo sapiens R-HSA-420029	0.947319	2.94428	5.41704	PARD6B;PARD3
Cellular responses to stress Homo sapiens R-HSA-2262752	0.947319	1.39957	2.51402	YWHAE;CDKN2B;CXCL8;PRKAA2;RB1CC1;GPX8;WIPI1;TXN;DYNLL1;TNFRSF21;ATOX1;LAMTOR5
Neurotransmitter Clearance In The Synaptic Cleft Homo sapiens R-HSA-112311	0.947319	5.88246	10.2542	MAOA
Defective CSF2RB causes pulmonary surfactant metabolism dysfunction 5 (SMDP5) Homo sapiens R-HSA-5688849	0.947319	5.88246	10.2542	SFTPA2
Defective CSF2RA causes pulmonary surfactant metabolism dysfunction 4 (SMDP4) Homo sapiens R-HSA-5688890	0.947319	5.88246	10.2542	SFTPA2
ABC transporter disorders Homo sapiens R-HSA-5619084	0.947319	5.88246	10.2542	SFTPA2
Axonal growth inhibition (RHOA activation) Homo sapiens R-HSA-193634	0.947319	5.88246	10.2542	OMG
BH3-only proteins associate with and inactivate anti-apoptotic BCL-2 members Homo sapiens R-HSA-111453	0.947319	5.88246	10.2542	PMAIP1
AMPK inhibits chREBP transcriptional activation activity Homo sapiens R-HSA-163680	0.947319	5.88246	10.2542	PRKAA2
Formyl peptide receptors bind formyl peptides and many other ligands Homo sapiens R-HSA-444473	0.947319	5.88246	10.2542	FPR3
Signaling by Robo receptor Homo sapiens R-HSA-376176	0.947319	2.74771	4.77701	NCK2;PFN2
Cargo concentration in the ER Homo sapiens R-HSA-5694530	0.947319	2.65894	4.49607	SEC24A;AREG
Synthesis of substrates in N-glycan biosythesis Homo sapiens R-HSA-446219	0.947319	2.06197	3.44117	GFPT1;ST8SIA4;UAP1
EPH-Ephrin signaling Homo sapiens R-HSA-2682334	0.947319	1.81368	3.01552	YES1;ARPC1A;NCK2;WASL
Negative regulators of RIG-I/MDA5 signaling Homo sapiens R-HSA-936440	0.947319	2.57571	4.2375	IFIH1;ISG15
Organic cation transport Homo sapiens R-HSA-549127	0.947319	5.14689	8.42541	SLC22A4
Processing and activation of SUMO Homo sapiens R-HSA-3215018	0.947319	5.14689	8.42541	SUMO2
Prostanoid ligand receptors Homo sapiens R-HSA-391908	0.947319	5.14689	8.42541	PTGFR
p75NTR regulates axonogenesis Homo sapiens R-HSA-193697	0.947319	5.14689	8.42541	OMG
Anchoring of the basal body to the plasma membrane Homo sapiens R-HSA-5620912	0.947319	1.77449	2.86188	YWHAE;CEP70;SCLT1;DYNLL1
Diseases associated with surfactant metabolism Homo sapiens R-HSA-5687613	0.947319	4.57478	7.05966	SFTPA2
Dectin-2 family Homo sapiens R-HSA-5621480	0.947319	4.57478	7.05966	CLEC4E
eNOS activation Homo sapiens R-HSA-203615	0.947319	4.57478	7.05966	DDAH1
Tetrahydrobiopterin (BH4) synthesis, recycling, salvage and regulation Homo sapiens R-HSA-1474151	0.947319	4.57478	7.05966	GCH1
Acetylcholine regulates insulin secretion Homo sapiens R-HSA-399997	0.947319	4.57478	7.05966	MARCKS
Synthesis of pyrophosphates in the cytosol Homo sapiens R-HSA-1855167	0.947319	4.57478	7.05966	NUDT4
Synthesis of PIPs at the late endosome membrane Homo sapiens R-HSA-1660517	0.947319	4.57478	7.05966	MTMR2
Activation of PPARGC1A (PGC-1alpha) by phosphorylation Homo sapiens R-HSA-2151209	0.947319	4.57478	7.05966	PRKAA2
Purine catabolism Homo sapiens R-HSA-74259	0.947319	4.57478	7.05966	XDH
POU5F1 (OCT4), SOX2, NANOG repress genes related to differentiation Homo sapiens R-HSA-2892245	0.947319	4.57478	7.05966	SOX2
Calcitonin-like ligand receptors Homo sapiens R-HSA-419812	0.947319	4.57478	7.05966	ADM
HDR through MMEJ (alt-NHEJ) Homo sapiens R-HSA-5685939	0.947319	4.57478	7.05966	RBBP8
Signaling by FGFR3 fusions in cancer Homo sapiens R-HSA-8853334	0.947319	4.57478	7.05966	FRS2
Stimuli-sensing channels Homo sapiens R-HSA-2672351	0.947319	1.71877	2.6488	SCNN1A;CLCA2;NEDD4L;CLCA4
Phase II conjugation Homo sapiens R-HSA-156580	0.947319	1.71877	2.6488	UGDH;GSTA3;GSTA1;PAPSS2
Cell surface interactions at the vascular wall Homo sapiens R-HSA-202733	0.947319	1.70097	2.58206	CEACAM1;YES1;SELL;CEACAM6
Transport of glucose and other sugars, bile salts and organic acids, metal ions and amine compounds Homo sapiens R-HSA-425366	0.947319	1.70097	2.58206	SLC22A4;SLC44A4;SLC40A1;SLC30A1
Loss of Nlp from mitotic centrosomes Homo sapiens R-HSA-380259	0.947319	1.87394	2.79218	YWHAE;CEP70;DYNLL1
Loss of proteins required for interphase microtubule organization?from the centrosome Homo sapiens R-HSA-380284	0.947319	1.87394	2.79218	YWHAE;CEP70;DYNLL1
Glutathione conjugation Homo sapiens R-HSA-156590	0.947319	2.28905	3.38478	GSTA3;GSTA1
Apoptotic cleavage of cell adhesion proteins Homo sapiens R-HSA-351906	0.947319	4.11709	6.00829	DSG2
Import of palmitoyl-CoA into the mitochondrial matrix Homo sapiens R-HSA-200425	0.947319	4.11709	6.00829	PRKAA2
Tryptophan catabolism Homo sapiens R-HSA-71240	0.947319	4.11709	6.00829	IDO1
Signaling by FGFR4 in disease Homo sapiens R-HSA-5655291	0.947319	4.11709	6.00829	FRS2
CASP8 activity is inhibited Homo sapiens R-HSA-5218900	0.947319	4.11709	6.00829	TNFSF10
Regulation by c-FLIP Homo sapiens R-HSA-3371378	0.947319	4.11709	6.00829	TNFSF10
Dimerization of procaspase-8 Homo sapiens R-HSA-69416	0.947319	4.11709	6.00829	TNFSF10
mTOR signalling Homo sapiens R-HSA-165159	0.947319	2.22707	3.20863	PRKAA2;LAMTOR5
ISG15 antiviral mechanism Homo sapiens R-HSA-1169408	0.947319	1.79219	2.52566	EIF4E3;ISG15;IFIT1
Antiviral mechanism by IFN-stimulated genes Homo sapiens R-HSA-1169410	0.947319	1.79219	2.52566	EIF4E3;ISG15;IFIT1
AURKA Activation by TPX2 Homo sapiens R-HSA-8854518	0.947319	1.79219	2.52566	YWHAE;CEP70;DYNLL1
Axon guidance Homo sapiens R-HSA-422475	0.947319	1.24076	1.74485	YES1;SIAH2;ARPC1A;IL5RA;RANBP9;FRS2;WASL;ABLIM1;DPYSL3;NCK2;KCNQ3;ST8SIA4;PLXNC1;CD24;PFN2
PKB-mediated events Homo sapiens R-HSA-109703	0.947319	2.16835	3.0446	PRKAA2;LAMTOR5
Reversible hydration of carbon dioxide Homo sapiens R-HSA-1475029	0.947319	3.74262	5.17899	CA6
Passive transport by Aquaporins Homo sapiens R-HSA-432047	0.947319	3.74262	5.17899	AQP5
PECAM1 interactions Homo sapiens R-HSA-210990	0.947319	3.74262	5.17899	YES1
Ethanol oxidation Homo sapiens R-HSA-71384	0.947319	3.74262	5.17899	ADH6
Chk1/Chk2(Cds1) mediated inactivation of Cyclin B:Cdk1 complex Homo sapiens R-HSA-75035	0.947319	3.74262	5.17899	YWHAE
The NLRP3 inflammasome Homo sapiens R-HSA-844456	0.947319	3.74262	5.17899	TXN
NOTCH2 intracellular domain regulates transcription Homo sapiens R-HSA-2197563	0.947319	3.74262	5.17899	MAML3
NF-kB activation through FADD/RIP-1 pathway mediated by caspase-8 and -10 Homo sapiens R-HSA-933543	0.947319	3.74262	5.17899	IFIH1
Signaling by TGF-beta Receptor Complex Homo sapiens R-HSA-170834	0.947319	1.7665	2.44395	CDKN2B;PARD3;NEDD4L
RNA Polymerase III Abortive And Retractive Initiation Homo sapiens R-HSA-749476	0.947319	2.11265	2.89164	NFIA;NFIB
RNA Polymerase III Transcription Homo sapiens R-HSA-74158	0.947319	2.11265	2.89164	NFIA;NFIB
Respiratory electron transport, ATP synthesis by chemiosmotic coupling, and heat production by uncoupling proteins. Homo sapiens R-HSA-163200	0.947319	1.57072	2.11468	UQCRB;NDUFB3;UQCR11;COX6C
O-linked glycosylation Homo sapiens R-HSA-5173105	0.947319	1.55582	2.06361	GALNT5;GALNT3;GCNT3;MUC5AC
Dissolution of Fibrin Clot Homo sapiens R-HSA-75205	0.947319	3.43056	4.51168	SERPINB2
POU5F1 (OCT4), SOX2, NANOG activate genes related to proliferation Homo sapiens R-HSA-2892247	0.947319	3.43056	4.51168	SOX2
NICD traffics to nucleus Homo sapiens R-HSA-157052	0.947319	3.43056	4.51168	MAML3
Notch-HLH transcription pathway Homo sapiens R-HSA-350054	0.947319	3.43056	4.51168	MAML3
FGFR3c ligand binding and activation Homo sapiens R-HSA-190372	0.947319	3.43056	4.51168	GALNT3
FGFR3 ligand binding and activation Homo sapiens R-HSA-190239	0.947319	3.43056	4.51168	GALNT3
DEx/H-box helicases activate type I IFN and inflammatory cytokines production Homo sapiens R-HSA-3134963	0.947319	3.43056	4.51168	S100A12
Advanced glycosylation endproduct receptor signaling Homo sapiens R-HSA-879415	0.947319	3.43056	4.51168	S100A12
TP53 Regulates Transcription of Cell Death Genes Homo sapiens R-HSA-5633008	0.947319	2.00938	2.61514	PERP;PMAIP1
Iron uptake and transport Homo sapiens R-HSA-917937	0.947319	2.00938	2.61514	SLC40A1;LCN2
Inositol phosphate metabolism Homo sapiens R-HSA-1483249	0.947319	1.96144	2.48999	PTEN;NUDT4
Transcriptional activity of SMAD2/SMAD3:SMAD4 heterotrimer Homo sapiens R-HSA-2173793	0.947319	1.96144	2.48999	CDKN2B;NEDD4L
Biosynthesis of the N-glycan precursor (dolichol lipid-linked oligosaccharide, LLO) and transfer to a nascent protein Homo sapiens R-HSA-446193	0.947319	1.64831	2.08132	GFPT1;ST8SIA4;UAP1
Organic cation/anion/zwitterion transport Homo sapiens R-HSA-549132	0.947319	3.1665	3.96569	SLC22A4
Activation of Rac Homo sapiens R-HSA-428540	0.947319	3.1665	3.96569	NCK2
SUMOylation of transcription factors Homo sapiens R-HSA-3232118	0.947319	3.1665	3.96569	SUMO2
Synthesis of PIPs at the early endosome membrane Homo sapiens R-HSA-1660516	0.947319	3.1665	3.96569	MTMR2
Regulation of TP53 Activity through Association with Co-factors Homo sapiens R-HSA-6804759	0.947319	3.1665	3.96569	PPP1R13L
TP53 regulates transcription of several additional cell death genes whose specific roles in p53-dependent apoptosis remain uncertain Homo sapiens R-HSA-6803205	0.947319	3.1665	3.96569	PERP
Synthesis of bile acids and bile salts via 24-hydroxycholesterol Homo sapiens R-HSA-193775	0.947319	3.1665	3.96569	SLC27A2
Synthesis of Prostaglandins (PG) and Thromboxanes (TX) Homo sapiens R-HSA-2162123	0.947319	3.1665	3.96569	PTGS2
TRAF3-dependent IRF activation pathway Homo sapiens R-HSA-918233	0.947319	3.1665	3.96569	IFIH1
Regulation of necroptotic cell death Homo sapiens R-HSA-5675482	0.947319	3.1665	3.96569	TNFSF10
PI3K Cascade Homo sapiens R-HSA-109704	0.947319	1.62653	2.01696	PRKAA2;FRS2;LAMTOR5
RIG-I/MDA5 mediated induction of IFN-alpha/beta pathways Homo sapiens R-HSA-168928	0.947319	1.62653	2.01696	IFIH1;S100A12;ISG15
Centrosome maturation Homo sapiens R-HSA-380287	0.947319	1.62653	2.01696	YWHAE;CEP70;DYNLL1
Recruitment of mitotic centrosome proteins and complexes Homo sapiens R-HSA-380270	0.947319	1.62653	2.01696	YWHAE;CEP70;DYNLL1
G alpha (z) signalling events Homo sapiens R-HSA-418597	0.951204	1.87209	2.26242	RGS17;PRKCB
Disorders of transmembrane transporters Homo sapiens R-HSA-5619115	0.951204	2.94017	3.51263	SFTPA2
Depolymerisation of the Nuclear Lamina Homo sapiens R-HSA-4419969	0.951204	2.94017	3.51263	PRKCB
WNT5A-dependent internalization of FZD4 Homo sapiens R-HSA-5099900	0.951204	2.94017	3.51263	PRKCB
Eicosanoid ligand-binding receptors Homo sapiens R-HSA-391903	0.951204	2.94017	3.51263	PTGFR
mRNA decay by 5' to 3' exoribonuclease Homo sapiens R-HSA-430039	0.951204	2.94017	3.51263	LSM3
Activation of BAD and translocation to mitochondria Homo sapiens R-HSA-111447	0.951204	2.94017	3.51263	YWHAE
Processing of Intronless Pre-mRNAs Homo sapiens R-HSA-77595	0.951204	2.94017	3.51263	CPSF3
NOTCH1 Intracellular Domain Regulates Transcription Homo sapiens R-HSA-2122947	0.960986	1.8304	2.15883	HEY1;MAML3
p75 NTR receptor-mediated signalling Homo sapiens R-HSA-193704	0.963313	1.54489	1.78265	YWHAE;NET1;OMG
Fcgamma receptor (FCGR) dependent phagocytosis Homo sapiens R-HSA-2029480	0.963313	1.42097	1.62502	NCKAP1;YES1;ARPC1A;WASL
Regulation of KIT signaling Homo sapiens R-HSA-1433559	0.963313	2.74402	3.13208	YES1
CRMPs in Sema3A signaling Homo sapiens R-HSA-399956	0.963313	2.74402	3.13208	DPYSL3
TGF-beta receptor signaling in EMT (epithelial to mesenchymal transition) Homo sapiens R-HSA-2173791	0.963313	2.74402	3.13208	PARD3
Regulated Necrosis Homo sapiens R-HSA-5218859	0.963313	2.74402	3.13208	TNFSF10
RIPK1-mediated regulated necrosis Homo sapiens R-HSA-5213460	0.963313	2.74402	3.13208	TNFSF10
Developmental Biology Homo sapiens R-HSA-1266738	0.963313	1.13432	1.2904	YES1;CEBPD;SIAH2;ARPC1A;HNF4G;IL5RA;RANBP9;FRS2;WASL;SOX2;ABLIM1;KLF5;DPYSL3;NCK2;KCNQ3;ST8SIA4;RARB;TCF4;PLXNC1;CD24;PFN2
Biological oxidations Homo sapiens R-HSA-211859	0.975273	1.28144	1.40035	UGDH;MAOA;GSTA3;GSTA1;PAPSS2;ADH6
Acetylcholine Neurotransmitter Release Cycle Homo sapiens R-HSA-264642	0.975273	2.57239	2.80906	RIMS1
Zinc transporters Homo sapiens R-HSA-435354	0.975273	2.57239	2.80906	SLC30A1
Trafficking of GluR2-containing AMPA receptors Homo sapiens R-HSA-416993	0.975273	2.57239	2.80906	PRKCB
Butyrate Response Factor 1 (BRF1) binds and destabilizes mRNA Homo sapiens R-HSA-450385	0.975273	2.57239	2.80906	ZFP36L1
Inflammasomes Homo sapiens R-HSA-622312	0.975273	2.57239	2.80906	TXN
Ligand-dependent caspase activation Homo sapiens R-HSA-140534	0.975273	2.57239	2.80906	TNFSF10
Regulation of PLK1 Activity at G2/M Transition Homo sapiens R-HSA-2565942	0.979966	1.47102	1.58057	YWHAE;CEP70;DYNLL1
Neurotransmitter Release Cycle Homo sapiens R-HSA-112310	0.979966	1.68063	1.80112	RIMS1;MAOA
Cargo trafficking to the periciliary membrane Homo sapiens R-HSA-5620920	0.979966	1.68063	1.80112	ARL6;LZTFL1
Apoptosis Homo sapiens R-HSA-109581	0.979966	1.304	1.38551	YWHAE;TNFSF10;PMAIP1;DSG2;DYNLL1
Serotonin Neurotransmitter Release Cycle Homo sapiens R-HSA-181429	0.979966	2.42095	2.53233	RIMS1
Regulation of signaling by CBL Homo sapiens R-HSA-912631	0.979966	2.42095	2.53233	YES1
Defective GALNT12 causes colorectal cancer 1 (CRCS1) Homo sapiens R-HSA-5083636	0.979966	2.42095	2.53233	MUC5AC
Defective GALNT3 causes familial hyperphosphatemic tumoral calcinosis (HFTC) Homo sapiens R-HSA-5083625	0.979966	2.42095	2.53233	MUC5AC
Cytosolic sulfonation of small molecules Homo sapiens R-HSA-156584	0.979966	2.42095	2.53233	PAPSS2
XBP1(S) activates chaperone genes Homo sapiens R-HSA-381038	0.993668	1.61456	1.65081	GFPT1;WIPI1
Programmed Cell Death Homo sapiens R-HSA-5357801	0.993668	1.2795	1.30821	YWHAE;TNFSF10;PMAIP1;DSG2;DYNLL1
GABA synthesis, release, reuptake and degradation Homo sapiens R-HSA-888590	0.993668	2.28633	2.29332	RIMS1
Other semaphorin interactions Homo sapiens R-HSA-416700	0.993668	2.28633	2.29332	PLXNC1
Ephrin signaling Homo sapiens R-HSA-3928664	0.993668	2.28633	2.29332	NCK2
TP53 Regulates Transcription of Genes Involved in Cytochrome C Release Homo sapiens R-HSA-6803204	0.993668	2.28633	2.29332	PMAIP1
Golgi Associated Vesicle Biogenesis Homo sapiens R-HSA-432722	0.993668	1.58343	1.58166	BLOC1S6;SH3D19
IRE1alpha activates chaperones Homo sapiens R-HSA-381070	0.993668	1.55347	1.51615	GFPT1;WIPI1
Interferon gamma signaling Homo sapiens R-HSA-877300	0.993668	1.37253	1.32655	MT2A;OAS1;TRIM2
Chondroitin sulfate biosynthesis Homo sapiens R-HSA-2022870	0.993668	2.16589	2.08538	CHST9
Defective C1GALT1C1 causes Tn polyagglutination syndrome (TNPS) Homo sapiens R-HSA-5083632	0.993668	2.16589	2.08538	MUC5AC
Signaling by Hippo Homo sapiens R-HSA-2028269	0.993668	2.16589	2.08538	YWHAE
Synthesis of PC Homo sapiens R-HSA-1483191	0.993668	2.16589	2.08538	SLC44A4
Regulation of gene expression in beta cells Homo sapiens R-HSA-210745	0.993668	2.16589	2.08538	HNF4G
Glucuronidation Homo sapiens R-HSA-156588	0.993668	2.16589	2.08538	UGDH
IL-6-type cytokine receptor ligand interactions Homo sapiens R-HSA-6788467	0.993668	2.16589	2.08538	OSMR
Constitutive Signaling by NOTCH1 HD+PEST Domain Mutants Homo sapiens R-HSA-2894862	0.995523	1.49683	1.39512	HEY1;MAML3
Signaling by NOTCH1 in Cancer Homo sapiens R-HSA-2644603	0.995523	1.49683	1.39512	HEY1;MAML3
Signaling by NOTCH1 PEST Domain Mutants in Cancer Homo sapiens R-HSA-2644602	0.995523	1.49683	1.39512	HEY1;MAML3
Constitutive Signaling by NOTCH1 PEST Domain Mutants Homo sapiens R-HSA-2644606	0.995523	1.49683	1.39512	HEY1;MAML3
Signaling by NOTCH1 HD+PEST Domain Mutants in Cancer Homo sapiens R-HSA-2894858	0.995523	1.49683	1.39512	HEY1;MAML3
Regulation of Insulin-like Growth Factor (IGF) transport and uptake by Insulin-like Growth Factor Binding Proteins (IGFBPs) Homo sapiens R-HSA-381426	0.995523	2.05749	1.9033	KLK13
TP53 regulates transcription of additional cell cycle genes whose exact role in the p53 pathway remain uncertain Homo sapiens R-HSA-6804115	0.995523	2.05749	1.9033	PLK2
RIP-mediated NFkB activation via ZBP1 Homo sapiens R-HSA-1810476	0.995523	2.05749	1.9033	S100A12
L1CAM interactions Homo sapiens R-HSA-373760	0.995523	1.32805	1.21786	KCNQ3;RANBP9;CD24
Cytokine Signaling in Immune system Homo sapiens R-HSA-1280215	0.995523	1.09198	0.992629	IFITM3;IFITM1;EIF4E3;IFITM2;YES1;RSAD2;IL1R1;IL5RA;FRS2;ISG15;IFIT1;OSMR;MT2A;IFI27;OAS1;TRIM2
Regulation of actin dynamics for phagocytic cup formation Homo sapiens R-HSA-2029482	0.995523	1.31385	1.18399	NCKAP1;ARPC1A;WASL
mTORC1-mediated signalling Homo sapiens R-HSA-166208	0.995523	1.95941	1.74292	LAMTOR5
CTLA4 inhibitory signaling Homo sapiens R-HSA-389513	0.995523	1.95941	1.74292	YES1
Signaling by FGFR3 point mutants in cancer Homo sapiens R-HSA-8853338	0.995523	1.95941	1.74292	FRS2
Signaling by FGFR3 in disease Homo sapiens R-HSA-5655332	0.995523	1.95941	1.74292	FRS2
PI Metabolism Homo sapiens R-HSA-1483255	0.995523	1.41919	1.23547	MTMR2;PTEN
Translocation of GLUT4 to the plasma membrane Homo sapiens R-HSA-1445148	0.995523	1.41919	1.23547	YWHAE;PRKAA2
Dopamine Neurotransmitter Release Cycle Homo sapiens R-HSA-212676	0.995523	1.87025	1.60091	RIMS1
Regulation of TP53 Activity through Acetylation Homo sapiens R-HSA-6804758	0.995523	1.87025	1.60091	GATAD2B
Downregulation of SMAD2/3:SMAD4 transcriptional activity Homo sapiens R-HSA-2173795	0.995523	1.87025	1.60091	NEDD4L
SHC-mediated cascade:FGFR4 Homo sapiens R-HSA-5654719	0.995523	1.87025	1.60091	FRS2
Cell-cell junction organization Homo sapiens R-HSA-421270	0.995523	1.39506	1.18738	PARD6B;PARD3
Cell death signalling via NRAGE, NRIF and NADE Homo sapiens R-HSA-204998	0.995523	1.39506	1.18738	YWHAE;NET1
Glutamate Neurotransmitter Release Cycle Homo sapiens R-HSA-210500	0.995523	1.78885	1.47456	RIMS1
Post-Elongation Processing of Intronless pre-mRNA Homo sapiens R-HSA-112297	0.995523	1.78885	1.47456	CPSF3
Processing of Capped Intronless Pre-mRNA Homo sapiens R-HSA-75067	0.995523	1.78885	1.47456	CPSF3
Synthesis of bile acids and bile salts via 7alpha-hydroxycholesterol Homo sapiens R-HSA-193368	0.995523	1.78885	1.47456	SLC27A2
Synthesis of IP3 and IP4 in the cytosol Homo sapiens R-HSA-1855204	0.995523	1.71422	1.36164	PTEN
Antigen Presentation: Folding, assembly and peptide loading of class I MHC Homo sapiens R-HSA-983170	0.995523	1.71422	1.36164	SEC24A
Synthesis and interconversion of nucleotide di- and triphosphates Homo sapiens R-HSA-499943	0.995523	1.71422	1.36164	TXN
Budding and maturation of HIV virion Homo sapiens R-HSA-162588	0.995523	1.71422	1.36164	NEDD4L
Termination of O-glycan biosynthesis Homo sapiens R-HSA-977068	0.995523	1.64557	1.26031	MUC5AC
Downregulation of TGF-beta receptor signaling Homo sapiens R-HSA-2173788	0.995523	1.64557	1.26031	NEDD4L
Attenuation phase Homo sapiens R-HSA-3371568	0.995523	1.64557	1.26031	TNFRSF21
Resolution of D-loop Structures through Synthesis-Dependent Strand Annealing (SDSA) Homo sapiens R-HSA-5693554	0.995523	1.64557	1.26031	RBBP8
SHC-mediated cascade:FGFR2 Homo sapiens R-HSA-5654699	0.995523	1.64557	1.26031	FRS2
ZBP1(DAI) mediated induction of type I IFNs Homo sapiens R-HSA-1606322	0.995523	1.64557	1.26031	S100A12
TAK1 activates NFkB by phosphorylation and activation of IKKs complex Homo sapiens R-HSA-445989	0.995523	1.64557	1.26031	S100A12
Semaphorin interactions Homo sapiens R-HSA-373755	0.995523	1.2659	0.942779	DPYSL3;PLXNC1
Peroxisomal lipid metabolism Homo sapiens R-HSA-390918	0.995523	1.5822	1.16906	SLC27A2
Synthesis of bile acids and bile salts Homo sapiens R-HSA-192105	0.995523	1.5822	1.16906	SLC27A2
Interleukin-6 family signaling Homo sapiens R-HSA-6783589	0.995523	1.5822	1.16906	OSMR
Caspase activation via extrinsic apoptotic signalig pathway Homo sapiens R-HSA-5357769	0.995523	1.5822	1.16906	TNFSF10
COPII (Coat Protein 2) Mediated Vesicle Transport Homo sapiens R-HSA-204005	0.995523	1.24665	0.908266	SEC24A;AREG
Amyloid fiber formation Homo sapiens R-HSA-977225	0.995523	1.24665	0.908266	ODAM;SIAH2
Regulation of TP53 Activity Homo sapiens R-HSA-5633007	0.995523	1.11952	0.812824	PRKAA2;PPP1R13L;RBBP8;GATAD2B
Response to elevated platelet cytosolic Ca2+ Homo sapiens R-HSA-76005	0.995523	1.15345	0.830002	ECM1;PRKCB;PHACTR2
The citric acid (TCA) cycle and respiratory electron transport Homo sapiens R-HSA-1428517	0.995523	1.10438	0.778732	UQCRB;NDUFB3;UQCR11;COX6C
trans-Golgi Network Vesicle Budding Homo sapiens R-HSA-199992	0.995523	1.20986	0.843737	BLOC1S6;SH3D19
Clathrin derived vesicle budding Homo sapiens R-HSA-421837	0.995523	1.20986	0.843737	BLOC1S6;SH3D19
Surfactant metabolism Homo sapiens R-HSA-5683826	0.995523	1.46903	1.01181	SFTPA2
Myogenesis Homo sapiens R-HSA-525793	0.995523	1.46903	1.01181	TCF4
CDO in myogenesis Homo sapiens R-HSA-375170	0.995523	1.46903	1.01181	TCF4
Interaction between L1 and Ankyrins Homo sapiens R-HSA-445095	0.995523	1.46903	1.01181	KCNQ3
COPI-independent Golgi-to-ER retrograde traffic Homo sapiens R-HSA-6811436	0.995523	1.46903	1.01181	DYNLL1
Negative regulation of FGFR3 signaling Homo sapiens R-HSA-5654732	0.995523	1.46903	1.01181	FRS2
Signaling by NOTCH1 Homo sapiens R-HSA-1980143	0.995523	1.17517	0.784679	HEY1;MAML3
Amine compound SLC transporters Homo sapiens R-HSA-425428	0.995523	1.4183	0.943821	SLC44A4
Termination of translesion DNA synthesis Homo sapiens R-HSA-5656169	0.995523	1.4183	0.943821	ISG15
Immunoregulatory interactions between a Lymphoid and a non-Lymphoid cell Homo sapiens R-HSA-198933	0.995523	1.07528	0.715148	IFITM1;CLEC2B;SELL;SLAMF7
RNA Polymerase I, RNA Polymerase III, and Mitochondrial Transcription Homo sapiens R-HSA-504046	0.995523	1.09187	0.708847	NFIA;NFIB;GATAD2B
Amino acid transport across the plasma membrane Homo sapiens R-HSA-352230	0.995523	1.37096	0.881827	SLC7A2
Trafficking of AMPA receptors Homo sapiens R-HSA-399719	0.995523	1.37096	0.881827	PRKCB
Glutamate Binding, Activation of AMPA Receptors and Synaptic Plasticity Homo sapiens R-HSA-399721	0.995523	1.37096	0.881827	PRKCB
Pausing and recovery of Tat-mediated HIV elongation Homo sapiens R-HSA-167238	0.995523	1.37096	0.881827	TCEA1
Tat-mediated HIV elongation arrest and recovery Homo sapiens R-HSA-167243	0.995523	1.37096	0.881827	TCEA1
Negative regulation of FGFR4 signaling Homo sapiens R-HSA-5654733	0.995523	1.37096	0.881827	FRS2
Activation of Matrix Metalloproteinases Homo sapiens R-HSA-1592389	0.995523	1.32666	0.825155	MMP8
TGF-beta receptor signaling activates SMADs Homo sapiens R-HSA-2173789	0.995523	1.32666	0.825155	NEDD4L
Regulation of beta-cell development Homo sapiens R-HSA-186712	0.995523	1.32666	0.825155	HNF4G
HIV elongation arrest and recovery Homo sapiens R-HSA-167287	0.995523	1.32666	0.825155	TCEA1
Pausing and recovery of HIV elongation Homo sapiens R-HSA-167290	0.995523	1.32666	0.825155	TCEA1
Elongation arrest and recovery Homo sapiens R-HSA-112387	0.995523	1.32666	0.825155	TCEA1
Resolution of D-loop Structures through Holliday Junction Intermediates Homo sapiens R-HSA-5693568	0.995523	1.32666	0.825155	RBBP8
Signaling by NOTCH2 Homo sapiens R-HSA-1980145	0.995523	1.32666	0.825155	MAML3
Oncogene Induced Senescence Homo sapiens R-HSA-2559585	0.995523	1.32666	0.825155	CDKN2B
SMAD2/SMAD3:SMAD4 heterotrimer regulates transcription Homo sapiens R-HSA-2173796	0.995523	1.32666	0.825155	CDKN2B
Negative regulation of FGFR1 signaling Homo sapiens R-HSA-5654726	0.995523	1.32666	0.825155	FRS2
TRAF6 mediated IRF7 activation Homo sapiens R-HSA-933541	0.995523	1.32666	0.825155	IFIH1
Sialic acid metabolism Homo sapiens R-HSA-4085001	0.995523	1.28514	0.773224	ST8SIA4
CD28 co-stimulation Homo sapiens R-HSA-389356	0.995523	1.28514	0.773224	YES1
Resolution of D-Loop Structures Homo sapiens R-HSA-5693537	0.995523	1.28514	0.773224	RBBP8
Senescence-Associated Secretory Phenotype (SASP) Homo sapiens R-HSA-2559582	0.995523	1.09655	0.657453	CDKN2B;CXCL8
G2/M DNA damage checkpoint Homo sapiens R-HSA-69473	0.995523	1.08206	0.635052	YWHAE;RBBP8
EPHA-mediated growth cone collapse Homo sapiens R-HSA-3928663	0.995523	1.24613	0.72553	YES1
Synthesis of PIPs at the plasma membrane Homo sapiens R-HSA-1660499	0.995523	1.24613	0.72553	PTEN
HSF1-dependent transactivation Homo sapiens R-HSA-3371571	0.995523	1.24613	0.72553	TNFRSF21
Purine metabolism Homo sapiens R-HSA-73847	0.995523	1.24613	0.72553	XDH
Negative regulation of FGFR2 signaling Homo sapiens R-HSA-5654727	0.995523	1.24613	0.72553	FRS2
Transcriptional regulation of white adipocyte differentiation Homo sapiens R-HSA-381340	0.995523	1.06796	0.613551	KLF5;CEBPD
RHO GTPase Effectors Homo sapiens R-HSA-195258	0.995523	0.990367	0.562977	YWHAE;NCKAP1;RPS27;ARPC1A;WASL;PFN2
Bile acid and bile salt metabolism Homo sapiens R-HSA-194068	0.995523	1.20942	0.681635	SLC27A2
Regulation of HSF1-mediated heat shock response Homo sapiens R-HSA-3371453	0.995523	1.05421	0.592906	YWHAE;TNFRSF21
Processing of DNA double-strand break ends Homo sapiens R-HSA-5693607	0.995523	1.04081	0.573076	SUMO2;RBBP8
Asparagine N-linked glycosylation Homo sapiens R-HSA-446203	0.995523	0.974506	0.52811	SEC24A;GFPT1;ST8SIA4;UAP1;DYNLL1;AREG
NCAM1 interactions Homo sapiens R-HSA-419037	0.995523	1.14211	0.603756	ST8SIA4
Apoptotic cleavage of cellular proteins Homo sapiens R-HSA-111465	0.995523	1.14211	0.603756	DSG2
Transport of Mature mRNA Derived from an Intronless Transcript Homo sapiens R-HSA-159231	0.995523	1.14211	0.603756	CPSF3
HDR through Single Strand Annealing (SSA) Homo sapiens R-HSA-5685938	0.995523	1.14211	0.603756	RBBP8
Translesion synthesis by Y family DNA polymerases bypasses lesions on DNA template Homo sapiens R-HSA-110313	0.995523	1.14211	0.603756	ISG15
Transport of Mature mRNAs Derived from Intronless Transcripts Homo sapiens R-HSA-159234	0.995523	1.11119	0.569142	CPSF3
G1 Phase Homo sapiens R-HSA-69236	0.995523	1.11119	0.569142	CDKN2B
Cyclin D associated events in G1 Homo sapiens R-HSA-69231	0.995523	1.11119	0.569142	CDKN2B
Signaling by FGFR1 in disease Homo sapiens R-HSA-5655302	0.995523	1.11119	0.569142	FRS2
ER to Golgi Anterograde Transport Homo sapiens R-HSA-199977	0.995523	0.963172	0.484137	SEC24A;DYNLL1;AREG
Collagen degradation Homo sapiens R-HSA-1442490	0.995523	1.08189	0.53705	MMP8
Formation of Fibrin Clot (Clotting Cascade) Homo sapiens R-HSA-140877	0.995523	1.08189	0.53705	F3
NS1 Mediated Effects on Host Pathways Homo sapiens R-HSA-168276	0.995523	1.08189	0.53705	ISG15
Presynaptic phase of homologous DNA pairing and strand exchange Homo sapiens R-HSA-5693616	0.995523	1.08189	0.53705	RBBP8
Metabolism of nucleotides Homo sapiens R-HSA-15869	0.995523	0.967044	0.469196	TXN;XDH
Host Interactions with Influenza Factors Homo sapiens R-HSA-168253	0.995523	1.02769	0.479539	ISG15
Histidine, lysine, phenylalanine, tyrosine, proline and tryptophan catabolism Homo sapiens R-HSA-6788656	0.995523	1.02769	0.479539	IDO1
Pre-NOTCH Transcription and Translation Homo sapiens R-HSA-1912408	0.995523	1.02769	0.479539	MAML3
Regulation of TP53 Activity through Phosphorylation Homo sapiens R-HSA-6804756	0.995523	0.944716	0.43957	PRKAA2;RBBP8
Negative regulation of the PI3K/AKT network Homo sapiens R-HSA-199418	0.995523	0.933932	0.425572	PTEN;FRS2
Signaling by Retinoic Acid Homo sapiens R-HSA-5362517	0.995523	1.00257	0.453732	RARB
Fatty Acyl-CoA Biosynthesis Homo sapiens R-HSA-75105	0.995523	1.00257	0.453732	ACOT13
BMAL1:CLOCK,NPAS2 activates circadian gene expression Homo sapiens R-HSA-1368108	0.995523	1.00257	0.453732	NAMPT
Transcriptional regulation of pluripotent stem cells Homo sapiens R-HSA-452723	0.995523	1.00257	0.453732	SOX2
Homologous DNA Pairing and Strand Exchange Homo sapiens R-HSA-5693579	0.995523	1.00257	0.453732	RBBP8
Deactivation of the beta-catenin transactivating complex Homo sapiens R-HSA-3769402	0.995523	1.00257	0.453732	SOX2
Oxidative Stress Induced Senescence Homo sapiens R-HSA-2559580	0.995523	0.923391	0.412086	CDKN2B;TXN
Immune System Homo sapiens R-HSA-168256	0.995523	0.947654	0.416837	IFITM3;NCKAP1;IFITM1;EIF4E3;IFITM2;ARPC1A;PTEN;NEDD4L;IL5RA;TXN;WASL;IFIT1;SH3RF1;IFIH1;MT2A;RNF138;TRIM2;S100A12;SLAMF7;SEC24A;YES1;RSAD2;PRKCB;IL1R1;UBE2E3;SIAH2;FRS2;ISG15;DYNLL1;OSMR;CLEC2B;IFI27;SELL;OAS1;CLEC4E
Voltage gated Potassium channels Homo sapiens R-HSA-1296072	0.995523	0.978652	0.429665	KCNQ3
ERCC6 (CSB) and EHMT2 (G9a) positively regulate rRNA expression Homo sapiens R-HSA-427389	0.995523	0.978652	0.429665	GATAD2B
HIV Transcription Elongation Homo sapiens R-HSA-167169	0.995523	0.978652	0.429665	TCEA1
Tat-mediated elongation of the HIV-1 transcript Homo sapiens R-HSA-167246	0.995523	0.978652	0.429665	TCEA1
Formation of HIV-1 elongation complex containing HIV-1 Tat Homo sapiens R-HSA-167200	0.995523	0.978652	0.429665	TCEA1
Formation of Incision Complex in GG-NER Homo sapiens R-HSA-5696395	0.995523	0.978652	0.429665	SUMO2
Signaling by FGFR2 in disease Homo sapiens R-HSA-5655253	0.995523	0.978652	0.429665	FRS2
Phase 1 - Functionalization of compounds Homo sapiens R-HSA-211945	0.995523	0.913084	0.39909	MAOA;ADH6
Signaling by Rho GTPases Homo sapiens R-HSA-194315	0.995523	0.914556	0.399083	NET1;YWHAE;NCKAP1;RPS27;ARPC1A;WASL;PFN2;ARHGAP12
Kinesins Homo sapiens R-HSA-983189	0.995523	0.955843	0.407193	KIF21A
SUMOylation of DNA replication proteins Homo sapiens R-HSA-4615885	0.995523	0.955843	0.407193	SUMO2
Formation of HIV elongation complex in the absence of HIV Tat Homo sapiens R-HSA-167152	0.995523	0.955843	0.407193	TCEA1
RNA Polymerase II Transcription Elongation Homo sapiens R-HSA-75955	0.995523	0.955843	0.407193	TCEA1
Formation of RNA Pol II elongation complex Homo sapiens R-HSA-112382	0.995523	0.955843	0.407193	TCEA1
Interleukin-1 signaling Homo sapiens R-HSA-446652	0.995523	0.955843	0.407193	IL1R1
Transmembrane transport of small molecules Homo sapiens R-HSA-382551	0.995523	0.917481	0.384599	SLC22A4;SLC44A4;SLC40A1;NEDD4L;SLC30A1;AQP5;ADD3;SLC7A2;PIP;SCNN1A;CLCA2;LCN2;CLCA4
NRAGE signals death through JNK Homo sapiens R-HSA-193648	0.995523	0.934072	0.386183	NET1
Diseases of metabolism Homo sapiens R-HSA-5668914	0.995523	0.934072	0.386183	SFTPA2
SUMOylation of RNA binding proteins Homo sapiens R-HSA-4570464	0.995523	0.934072	0.386183	SUMO2
Signaling by ERBB2 Homo sapiens R-HSA-1227986	0.995523	0.934072	0.386183	YES1
Hemostasis Homo sapiens R-HSA-109582	0.995523	0.911207	0.373962	ECM1;CEACAM1;SERPINB2;YES1;SELL;PRKCB;CEACAM6;DOCK9;IL5RA;PHACTR2;KIF21A;F3
mRNA Splicing Homo sapiens R-HSA-72172	0.995523	0.873783	0.352098	CPSF3;ZCRB1;LSM3
Cellular response to heat stress Homo sapiens R-HSA-3371556	0.995523	0.87405	0.3516	YWHAE;TNFRSF21
DNA Damage Bypass Homo sapiens R-HSA-73893	0.995523	0.913268	0.366519	ISG15
DNA Double-Strand Break Repair Homo sapiens R-HSA-5693532	0.995523	0.867585	0.343706	EYA1;SUMO2;RBBP8
RNA Polymerase I Transcription Initiation Homo sapiens R-HSA-73762	0.995523	0.893368	0.348092	GATAD2B
Nucleotide-binding domain, leucine rich repeat containing receptor (NLR) signaling pathways Homo sapiens R-HSA-168643	0.995523	0.893368	0.348092	TXN
Metabolism of water-soluble vitamins and cofactors Homo sapiens R-HSA-196849	0.995523	0.855752	0.330297	NAMPT;PTGS2
EPH-ephrin mediated repulsion of cells Homo sapiens R-HSA-3928665	0.995523	0.874315	0.330808	YES1
G beta:gamma signalling through PI3Kgamma Homo sapiens R-HSA-392451	0.995523	0.874315	0.330808	IL5RA
TP53 Regulates Transcription of Cell Cycle Genes Homo sapiens R-HSA-6791312	0.995523	0.874315	0.330808	PLK2
Death Receptor Signalling Homo sapiens R-HSA-73887	0.995523	0.874315	0.330808	TNFSF10
Amino acid and oligopeptide SLC transporters Homo sapiens R-HSA-425374	0.995523	0.856057	0.314578	SLC7A2
FCGR activation Homo sapiens R-HSA-2029481	0.995523	0.856057	0.314578	YES1
Mitochondrial biogenesis Homo sapiens R-HSA-1592230	0.995523	0.856057	0.314578	PRKAA2
Complex I biogenesis Homo sapiens R-HSA-6799198	0.995523	0.856057	0.314578	NDUFB3
Post-translational protein modification Homo sapiens R-HSA-597592	0.995523	0.883895	0.319605	GALNT5;SEC24A;GALNT3;GFPT1;SUMO2;ST8SIA4;GCNT3;UAP1;DYNLL1;AREG;MUC5AC
Chondroitin sulfate/dermatan sulfate metabolism Homo sapiens R-HSA-1793185	0.995523	0.838543	0.299323	CHST9
Deadenylation-dependent mRNA decay Homo sapiens R-HSA-429914	0.995523	0.838543	0.299323	LSM3
MHC class II antigen presentation Homo sapiens R-HSA-2132295	0.995523	0.813179	0.283153	SEC24A;DYNLL1
G-protein beta:gamma signalling Homo sapiens R-HSA-397795	0.995523	0.82173	0.284971	IL5RA
Aquaporin-mediated transport Homo sapiens R-HSA-445717	0.995523	0.82173	0.284971	AQP5
Apoptotic execution phase Homo sapiens R-HSA-75153	0.995523	0.82173	0.284971	DSG2
Nuclear Envelope Breakdown Homo sapiens R-HSA-2980766	0.995523	0.82173	0.284971	PRKCB
mRNA 3'-end processing Homo sapiens R-HSA-72187	0.995523	0.82173	0.284971	CPSF3
Post-Elongation Processing of Intron-Containing pre-mRNA Homo sapiens R-HSA-112296	0.995523	0.82173	0.284971	CPSF3
Ion channel transport Homo sapiens R-HSA-983712	0.995523	0.824761	0.278228	SCNN1A;CLCA2;NEDD4L;CLCA4
mRNA Splicing - Minor Pathway Homo sapiens R-HSA-72165	0.995523	0.805576	0.271457	ZCRB1
Platelet degranulation Homo sapiens R-HSA-114608	0.995523	0.797307	0.266459	ECM1;PHACTR2
GPVI-mediated activation cascade Homo sapiens R-HSA-114604	0.995523	0.790044	0.25872	IL5RA
Arachidonic acid metabolism Homo sapiens R-HSA-2142753	0.995523	0.790044	0.25872	PTGS2
Formation of TC-NER Pre-Incision Complex Homo sapiens R-HSA-6781823	0.995523	0.790044	0.25872	TCEA1
Degradation of the extracellular matrix Homo sapiens R-HSA-1474228	0.995523	0.7896	0.258529	SPP1;MMP8
Mitochondrial protein import Homo sapiens R-HSA-1268020	0.995523	0.775098	0.246707	DNAJC19
Meiotic recombination Homo sapiens R-HSA-912446	0.995523	0.775098	0.246707	RBBP8
Nucleotide Excision Repair Homo sapiens R-HSA-5696398	0.995523	0.774622	0.243448	SUMO2;TCEA1
Regulation of cholesterol biosynthesis by SREBP (SREBF) Homo sapiens R-HSA-1655829	0.995523	0.760705	0.235367	SEC24A
Class I MHC mediated antigen processing & presentation Homo sapiens R-HSA-983169	0.995523	0.822614	0.253745	SEC24A;RNF138;SIAH2;UBE2E3;NEDD4L;SH3RF1
Integration of energy metabolism Homo sapiens R-HSA-163685	0.995523	0.760199	0.229342	MARCKS;PRKAA2
Golgi-to-ER retrograde transport Homo sapiens R-HSA-8856688	0.995523	0.760199	0.229342	KIF21A;DYNLL1
Phospholipid metabolism Homo sapiens R-HSA-1483257	0.995523	0.779084	0.235027	MTMR2;SLC44A4;PTEN
Cellular Senescence Homo sapiens R-HSA-2559583	0.995523	0.779084	0.235027	CDKN2B;CXCL8;TXN
Antigen processing: Ubiquitination & Proteasome degradation Homo sapiens R-HSA-983168	0.995523	0.803922	0.239069	RNF138;SIAH2;UBE2E3;NEDD4L;SH3RF1
Transport to the Golgi and subsequent modification Homo sapiens R-HSA-948021	0.995523	0.774145	0.229584	SEC24A;DYNLL1;AREG
Pre-NOTCH Expression and Processing Homo sapiens R-HSA-1912422	0.995523	0.733461	0.214526	MAML3
HDR through Homologous Recombination (HR) or Single Strand Annealing (SSA) Homo sapiens R-HSA-5693567	0.995523	0.7463	0.21614	SUMO2;RBBP8
rRNA modification in the nucleus Homo sapiens R-HSA-6790901	0.995523	0.720557	0.204944	RPS14
Formation of the beta-catenin:TCF transactivating complex Homo sapiens R-HSA-201722	0.995523	0.720557	0.204944	TCF4
Recruitment and ATM-mediated phosphorylation of repair and signaling proteins at DNA double strand breaks Homo sapiens R-HSA-5693565	0.995523	0.720557	0.204944	EYA1
PPARA activates gene expression Homo sapiens R-HSA-1989781	0.995523	0.739539	0.209856	G0S2;TNFRSF21
RHO GTPases Activate Formins Homo sapiens R-HSA-5663220	0.995523	0.732898	0.203775	RPS27;PFN2
DNA Double Strand Break Response Homo sapiens R-HSA-5693606	0.995523	0.708097	0.195873	EYA1
Fatty acid, triacylglycerol, and ketone body metabolism Homo sapiens R-HSA-535734	0.995523	0.769993	0.210461	PRKAA2;G0S2;ACOT13;TNFRSF21
Cleavage of Growing Transcript in the Termination Region Homo sapiens R-HSA-109688	0.995523	0.69606	0.187279	CPSF3
RNA Polymerase II Transcription Termination Homo sapiens R-HSA-73856	0.995523	0.69606	0.187279	CPSF3
Post-Elongation Processing of the Transcript Homo sapiens R-HSA-76044	0.995523	0.69606	0.187279	CPSF3
RHO GTPases activate PKNs Homo sapiens R-HSA-5625740	0.995523	0.69606	0.187279	YWHAE
HDACs deacetylate histones Homo sapiens R-HSA-3214815	0.995523	0.69606	0.187279	GATAD2B
Regulation of lipid metabolism by Peroxisome proliferator-activated receptor alpha (PPARalpha) Homo sapiens R-HSA-400206	0.995523	0.719966	0.192187	G0S2;TNFRSF21
SLC-mediated transmembrane transport Homo sapiens R-HSA-425407	0.995523	0.779144	0.207653	SLC22A4;SLC44A4;SLC40A1;SLC30A1;SLC7A2
TP53 Regulates Transcription of DNA Repair Genes Homo sapiens R-HSA-6796648	0.995523	0.684423	0.179133	TCEA1
Constitutive Signaling by Aberrant PI3K in Cancer Homo sapiens R-HSA-2219530	0.995523	0.684423	0.179133	FRS2
Homology Directed Repair Homo sapiens R-HSA-5693538	0.995523	0.70748	0.181321	SUMO2;RBBP8
Diseases associated with O-glycosylation of proteins Homo sapiens R-HSA-3906995	0.995523	0.673169	0.171407	MUC5AC
Gap-filling DNA repair synthesis and ligation in TC-NER Homo sapiens R-HSA-6782210	0.995523	0.673169	0.171407	TCEA1
Circadian Clock Homo sapiens R-HSA-400253	0.995523	0.662277	0.164074	NAMPT
Dual incision in TC-NER Homo sapiens R-HSA-6782135	0.995523	0.662277	0.164074	TCEA1
Signaling by FGFR in disease Homo sapiens R-HSA-1226099	0.995523	0.662277	0.164074	FRS2
G2/M Transition Homo sapiens R-HSA-69275	0.995523	0.723642	0.177789	YWHAE;CEP70;DYNLL1
Membrane Trafficking Homo sapiens R-HSA-199991	0.995523	0.794703	0.193781	YWHAE;BLOC1S6;PRKAA2;SEC24A;KIF21A;DYNLL1;AREG;SH3D19
Glycosaminoglycan metabolism Homo sapiens R-HSA-1630316	0.995523	0.689538	0.166267	CHST9;PAPSS2
RNA Polymerase II Pre-transcription Events Homo sapiens R-HSA-674695	0.995523	0.651731	0.157111	TCEA1
HDR through Homologous Recombination (HRR) Homo sapiens R-HSA-5685942	0.995523	0.651731	0.157111	RBBP8
Mitotic G2-G2/M phases Homo sapiens R-HSA-453274	0.995523	0.715153	0.169776	YWHAE;CEP70;DYNLL1
Rho GTPase cycle Homo sapiens R-HSA-194840	0.995523	0.683756	0.161557	NET1;ARHGAP12
Signaling by NOTCH Homo sapiens R-HSA-157118	0.995523	0.683756	0.161557	HEY1;MAML3
PI-3K cascade:FGFR1 Homo sapiens R-HSA-5654689	0.995523	0.683756	0.161557	PTEN;FRS2
PI-3K cascade:FGFR3 Homo sapiens R-HSA-5654710	0.995523	0.683756	0.161557	PTEN;FRS2
PI3K events in ERBB4 signaling Homo sapiens R-HSA-1250342	0.995523	0.683756	0.161557	PTEN;FRS2
PIP3 activates AKT signaling Homo sapiens R-HSA-1257604	0.995523	0.683756	0.161557	PTEN;FRS2
PI-3K cascade:FGFR4 Homo sapiens R-HSA-5654720	0.995523	0.683756	0.161557	PTEN;FRS2
PI-3K cascade:FGFR2 Homo sapiens R-HSA-5654695	0.995523	0.683756	0.161557	PTEN;FRS2
Triglyceride Biosynthesis Homo sapiens R-HSA-75109	0.995523	0.631613	0.144205	ACOT13
Activation of NF-kappaB in B cells Homo sapiens R-HSA-1169091	0.995523	0.631613	0.144205	PRKCB
Cytosolic sensors of pathogen-associated DNA Homo sapiens R-HSA-1834949	0.995523	0.631613	0.144205	S100A12
RNA Polymerase II Transcription Homo sapiens R-HSA-73857	0.995523	0.672478	0.152569	CPSF3;TCEA1
GAB1 signalosome Homo sapiens R-HSA-180292	0.995523	0.666976	0.148281	PTEN;FRS2
PI3K/AKT activation Homo sapiens R-HSA-198203	0.995523	0.666976	0.148281	PTEN;FRS2
Integrin cell surface interactions Homo sapiens R-HSA-216083	0.995523	0.622011	0.138223	SPP1
Transcription of the HIV genome Homo sapiens R-HSA-167172	0.995523	0.622011	0.138223	TCEA1
Adaptive Immune System Homo sapiens R-HSA-1280218	0.995523	0.819714	0.176315	IFITM1;SEC24A;YES1;PRKCB;UBE2E3;SIAH2;PTEN;NEDD4L;FRS2;DYNLL1;SH3RF1;CLEC2B;SELL;RNF138;SLAMF7
DNA Repair Homo sapiens R-HSA-73894	0.995523	0.731193	0.153928	EYA1;SUMO2;RBBP8;TCEA1;ISG15
Late Phase of HIV Life Cycle Homo sapiens R-HSA-162599	0.995523	0.650995	0.136183	NEDD4L;TCEA1
Costimulation by the CD28 family Homo sapiens R-HSA-388841	0.995523	0.578059	0.11234	YES1
TRAF6 Mediated Induction of proinflammatory cytokines Homo sapiens R-HSA-168180	0.995523	0.578059	0.11234	S100A12
Positive epigenetic regulation of rRNA expression Homo sapiens R-HSA-5250913	0.995523	0.570001	0.107867	GATAD2B
mRNA Splicing - Major Pathway Homo sapiens R-HSA-72163	0.995523	0.621212	0.115073	CPSF3;LSM3
Transport of Mature Transcript to Cytoplasm Homo sapiens R-HSA-72202	0.995523	0.562164	0.103599	CPSF3
G alpha (q) signalling events Homo sapiens R-HSA-416476	0.995523	0.653748	0.117784	PTGFR;RGS2;PROK2
G alpha (12/13) signalling events Homo sapiens R-HSA-416482	0.995523	0.554539	0.0995253	NET1
SUMOylation of DNA damage response and repair proteins Homo sapiens R-HSA-3108214	0.995523	0.554539	0.0995253	SUMO2
Downstream signaling events of B Cell Receptor (BCR) Homo sapiens R-HSA-1168372	0.995523	0.650256	0.115143	PRKCB;PTEN;FRS2
RNA Polymerase I Promoter Clearance Homo sapiens R-HSA-73854	0.995523	0.547117	0.0956352	GATAD2B
Transcription-Coupled Nucleotide Excision Repair (TC-NER) Homo sapiens R-HSA-6781827	0.995523	0.547117	0.0956352	TCEA1
Processing of Capped Intron-Containing Pre-mRNA Homo sapiens R-HSA-72203	0.995523	0.6468	0.112562	CPSF3;ZCRB1;LSM3
RNA polymerase II transcribes snRNA genes Homo sapiens R-HSA-6807505	0.995523	0.53989	0.0919191	ELL2
COPI-mediated anterograde transport Homo sapiens R-HSA-6807878	0.995523	0.532851	0.0883679	DYNLL1
RNA Polymerase I Transcription Homo sapiens R-HSA-73864	0.995523	0.525993	0.0849731	GATAD2B
Factors involved in megakaryocyte development and platelet production Homo sapiens R-HSA-983231	0.995523	0.589715	0.0947987	DOCK9;KIF21A
HIV Life Cycle Homo sapiens R-HSA-162587	0.995523	0.589715	0.0947987	NEDD4L;TCEA1
Regulation of insulin secretion Homo sapiens R-HSA-422356	0.995523	0.519308	0.0817268	MARCKS
Platelet activation, signaling and aggregation Homo sapiens R-HSA-76002	0.995523	0.657441	0.103411	ECM1;PRKCB;IL5RA;PHACTR2
TCF dependent signaling in response to WNT Homo sapiens R-HSA-201681	0.995523	0.626805	0.0982838	SOX2;CCDC88C;TCF4
COPI-dependent Golgi-to-ER retrograde traffic Homo sapiens R-HSA-6811434	0.995523	0.51279	0.0786212	KIF21A
Global Genome Nucleotide Excision Repair (GG-NER) Homo sapiens R-HSA-5696399	0.995523	0.506433	0.0756495	SUMO2
Toll Like Receptor 10 (TLR10) Cascade Homo sapiens R-HSA-168142	0.995523	0.506433	0.0756495	S100A12
Toll Like Receptor 5 (TLR5) Cascade Homo sapiens R-HSA-168176	0.995523	0.506433	0.0756495	S100A12
MyD88 cascade initiated on plasma membrane Homo sapiens R-HSA-975871	0.995523	0.506433	0.0756495	S100A12
PI5P, PP2A and IER3 Regulate PI3K/AKT Signaling Homo sapiens R-HSA-6811558	0.995523	0.500232	0.0728048	FRS2
TRAF6 mediated induction of NFkB and MAP kinases upon TLR7/8 or 9 activation Homo sapiens R-HSA-975138	0.995523	0.500232	0.0728048	S100A12
Class B/2 (Secretin family receptors) Homo sapiens R-HSA-373080	0.995523	0.494179	0.070081	ADM
Mitochondrial translation initiation Homo sapiens R-HSA-5368286	0.995523	0.494179	0.070081	MTIF3
Metabolism of polyamines Homo sapiens R-HSA-351202	0.995523	0.494179	0.070081	SAT1
Signaling by FGFR Homo sapiens R-HSA-190236	0.995523	0.681059	0.0950639	RBFOX2;GALNT3;ESRP1;PTEN;IL5RA;FRS2
Metabolism of vitamins and cofactors Homo sapiens R-HSA-196854	0.995523	0.561238	0.0782943	NAMPT;PTGS2
Meiosis Homo sapiens R-HSA-1500620	0.995523	0.488271	0.0674721	RBBP8
MyD88 dependent cascade initiated on endosome Homo sapiens R-HSA-975155	0.995523	0.488271	0.0674721	S100A12
Toll Like Receptor 7/8 (TLR7/8) Cascade Homo sapiens R-HSA-168181	0.995523	0.488271	0.0674721	S100A12
PI3K/AKT Signaling in Cancer Homo sapiens R-HSA-2219528	0.995523	0.482502	0.0649725	FRS2
Regulation of mRNA stability by proteins that bind AU-rich elements Homo sapiens R-HSA-450531	0.995523	0.482502	0.0649725	ZFP36L1
G2/M Checkpoints Homo sapiens R-HSA-69481	0.995523	0.553597	0.0741612	YWHAE;RBBP8
Diseases of glycosylation Homo sapiens R-HSA-3781865	0.995523	0.471361	0.0602805	MUC5AC
Toll Like Receptor 9 (TLR9) Cascade Homo sapiens R-HSA-168138	0.995523	0.471361	0.0602805	S100A12
VEGFA-VEGFR2 Pathway Homo sapiens R-HSA-4420097	0.995523	0.648767	0.0829016	NCKAP1;PRKCB;NCK2;IL5RA;FRS2
Transmission across Chemical Synapses Homo sapiens R-HSA-112315	0.995523	0.590277	0.0750441	RIMS1;PRKCB;MAOA
Activation of anterior HOX genes in hindbrain development during early embryogenesis Homo sapiens R-HSA-5617472	0.995523	0.465981	0.0580785	RARB
Activation of HOX genes during differentiation Homo sapiens R-HSA-5619507	0.995523	0.465981	0.0580785	RARB
Mitochondrial translation Homo sapiens R-HSA-5368287	0.995523	0.460722	0.0559663	MTIF3
PCP/CE pathway Homo sapiens R-HSA-4086400	0.995523	0.455579	0.05394	PRKCB
MyD88:Mal cascade initiated on plasma membrane Homo sapiens R-HSA-166058	0.995523	0.450549	0.0519954	S100A12
Toll Like Receptor TLR1:TLR2 Cascade Homo sapiens R-HSA-168179	0.995523	0.450549	0.0519954	S100A12
Toll Like Receptor TLR6:TLR2 Cascade Homo sapiens R-HSA-168188	0.995523	0.450549	0.0519954	S100A12
Toll Like Receptor 2 (TLR2) Cascade Homo sapiens R-HSA-181438	0.995523	0.450549	0.0519954	S100A12
Signaling by VEGF Homo sapiens R-HSA-194138	0.995523	0.632435	0.0719068	NCKAP1;PRKCB;NCK2;IL5RA;FRS2
Role of LAT2/NTAL/LAB on calcium mobilization Homo sapiens R-HSA-2730905	0.995523	0.51176	0.0537448	PTEN;FRS2
SUMO E3 ligases SUMOylate target proteins Homo sapiens R-HSA-3108232	0.995523	0.43149	0.0449627	SUMO2
Signal Transduction Homo sapiens R-HSA-162582	0.995523	0.833516	0.0865183	YWHAE;NCKAP1;CXCL6;CXCL8;ARPC1A;PTEN;IL5RA;ADM;CXCL1;WASL;CXCL2;SOX2;RGS2;HEY1;RGS1;NCK2;TNFSF10;PROK2;RBFOX2;PRKCB;OMG;FRS2;PARD3;ESRP1;RARB;MAML3;PFN2;PTGFR;RGS17;PRKAA2;CCL3L1;NEDD4L;FPR3;ARHGAP12;CCL7;CCL4;SPP1;CCL3;CCL2;CDKN2B;YES1;GALNT3;CCL20;NET1;CXCL10;CXCL11;RPS27;CCDC88C;TCF4;LAMTOR5
Vesicle-mediated transport Homo sapiens R-HSA-5653656	0.995523	0.673934	0.0699379	YWHAE;BLOC1S6;PRKAA2;SEC24A;KIF21A;DYNLL1;AREG;SH3D19
MyD88-independent TLR3/TLR4 cascade Homo sapiens R-HSA-166166	0.995523	0.426973	0.0433744	S100A12
Toll Like Receptor 3 (TLR3) Cascade Homo sapiens R-HSA-168164	0.995523	0.426973	0.0433744	S100A12
TRIF-mediated TLR3/TLR4 signaling Homo sapiens R-HSA-937061	0.995523	0.426973	0.0433744	S100A12
Extracellular matrix organization Homo sapiens R-HSA-1474244	0.995523	0.585835	0.0573222	CEACAM1;CEACAM6;SPP1;MMP8
Chromatin organization Homo sapiens R-HSA-4839726	0.995523	0.550144	0.0536773	ARID5B;GATAD2B;KDM7A
Chromatin modifying enzymes Homo sapiens R-HSA-3247509	0.995523	0.550144	0.0536773	ARID5B;GATAD2B;KDM7A
Transport of inorganic cations/anions and amino acids/oligopeptides Homo sapiens R-HSA-425393	0.995523	0.418217	0.0403812	SLC7A2
Potassium Channels Homo sapiens R-HSA-1296071	0.995523	0.418217	0.0403812	KCNQ3
Downstream TCR signaling Homo sapiens R-HSA-202424	0.995523	0.418217	0.0403812	PTEN
Resolution of Sister Chromatid Cohesion Homo sapiens R-HSA-2500257	0.995523	0.418217	0.0403812	RPS27
IRS-mediated signalling Homo sapiens R-HSA-112399	0.995523	0.583712	0.0562046	PRKAA2;IL5RA;FRS2;LAMTOR5
SUMOylation Homo sapiens R-HSA-2990846	0.995523	0.40981	0.0376147	SUMO2
Insulin receptor signalling cascade Homo sapiens R-HSA-74751	0.995523	0.577435	0.0529801	PRKAA2;IL5RA;FRS2;LAMTOR5
IGF1R signaling cascade Homo sapiens R-HSA-2428924	0.995523	0.575372	0.0519465	PRKAA2;IL5RA;FRS2;LAMTOR5
Signaling by Type 1 Insulin-like Growth Factor 1 Receptor (IGF1R) Homo sapiens R-HSA-2404192	0.995523	0.575372	0.0519465	PRKAA2;IL5RA;FRS2;LAMTOR5
IRS-related events triggered by IGF1R Homo sapiens R-HSA-2428928	0.995523	0.575372	0.0519465	PRKAA2;IL5RA;FRS2;LAMTOR5
Glycerophospholipid biosynthesis Homo sapiens R-HSA-1483206	0.995523	0.405732	0.0363104	SLC44A4
Signaling by the B Cell Receptor (BCR) Homo sapiens R-HSA-983705	0.995523	0.533207	0.0459339	PRKCB;PTEN;FRS2
Signaling by Wnt Homo sapiens R-HSA-195721	0.995523	0.561327	0.0452509	SOX2;PRKCB;CCDC88C;TCF4
Mitotic Prophase Homo sapiens R-HSA-68875	0.995523	0.386494	0.0304927	PRKCB
Mitotic Prometaphase Homo sapiens R-HSA-68877	0.995523	0.386494	0.0304927	RPS27
Intra-Golgi and retrograde Golgi-to-ER traffic Homo sapiens R-HSA-6811442	0.995523	0.462202	0.0343406	KIF21A;DYNLL1
Neuronal System Homo sapiens R-HSA-112316	0.995523	0.549815	0.0401973	RIMS1;PRKCB;MAOA;KCNQ3
Cell Cycle Checkpoints Homo sapiens R-HSA-69620	0.995523	0.454428	0.0317567	YWHAE;RBBP8
Activated TLR4 signalling Homo sapiens R-HSA-166054	0.995523	0.368989	0.0256797	S100A12
Signaling by FGFR2 Homo sapiens R-HSA-5654738	0.995523	0.572825	0.0397992	RBFOX2;ESRP1;PTEN;IL5RA;FRS2
GPCR downstream signaling Homo sapiens R-HSA-388396	0.995523	0.713117	0.0479326	PTGFR;CXCL6;RGS17;CXCL8;PRKCB;CCL20;IL5RA;FPR3;ADM;CXCL1;CXCL2;NET1;CXCL10;CXCL11;RGS2;RGS1;PROK2
Signaling by PDGF Homo sapiens R-HSA-186797	0.995523	0.567949	0.0377	SPP1;PTEN;NCK2;IL5RA;FRS2
VEGFR2 mediated cell proliferation Homo sapiens R-HSA-5218921	0.995523	0.500173	0.0329241	PRKCB;IL5RA;FRS2
Epigenetic regulation of gene expression Homo sapiens R-HSA-212165	0.995523	0.359223	0.0231934	GATAD2B
Signaling by Insulin receptor Homo sapiens R-HSA-74752	0.995523	0.531629	0.0329859	PRKAA2;IL5RA;FRS2;LAMTOR5
TCR signaling Homo sapiens R-HSA-202403	0.995523	0.349959	0.020966	PTEN
Signaling by GPCR Homo sapiens R-HSA-372790	0.995523	0.731421	0.0417864	PTGFR;CXCL6;RGS17;CXCL8;CCL3L1;PRKCB;CCL20;IL5RA;FRS2;FPR3;ADM;CXCL1;CXCL2;NET1;CXCL10;CXCL11;RGS2;CCL7;RGS1;CCL4;CCL3;PROK2;CCL2
Toll Like Receptor 4 (TLR4) Cascade Homo sapiens R-HSA-166016	0.995523	0.33832	0.0183484	S100A12
C-type lectin receptors (CLRs) Homo sapiens R-HSA-5621481	0.995523	0.33553	0.0177505	CLEC4E
Interleukin-3, 5 and GM-CSF signaling Homo sapiens R-HSA-512988	0.995523	0.47465	0.0246842	YES1;IL5RA;FRS2
Signaling by SCF-KIT Homo sapiens R-HSA-1433557	0.995523	0.508073	0.0249889	YES1;PTEN;IL5RA;FRS2
Metabolism of lipids and lipoproteins Homo sapiens R-HSA-556833	0.995523	0.625478	0.029922	MTMR2;PRKAA2;SEC24A;SLC44A4;PTEN;G0S2;ACOT13;PTGS2;SLC27A2;TNFRSF21
NCAM signaling for neurite out-growth Homo sapiens R-HSA-375165	0.995523	0.465506	0.0220971	ST8SIA4;IL5RA;FRS2
Signaling by Interleukins Homo sapiens R-HSA-449147	0.995523	0.526087	0.0226516	YES1;IL1R1;IL5RA;FRS2;OSMR
Signaling by FGFR3 Homo sapiens R-HSA-5654741	0.995523	0.495512	0.0213122	GALNT3;PTEN;IL5RA;FRS2
Signalling by NGF Homo sapiens R-HSA-166520	0.995523	0.54979	0.0234233	NET1;YWHAE;PTEN;OMG;IL5RA;FRS2
Mitotic G1-G1/S phases Homo sapiens R-HSA-453279	0.995523	0.303016	0.0116203	CDKN2B
Downstream signal transduction Homo sapiens R-HSA-186763	0.995523	0.483547	0.0181693	PTEN;NCK2;IL5RA;FRS2
Cell Cycle, Mitotic Homo sapiens R-HSA-69278	0.995523	0.534985	0.0190648	YWHAE;CDKN2B;RPS27;PRKCB;CEP70;DYNLL1
Toll-Like Receptors Cascades Homo sapiens R-HSA-168898	0.995523	0.294235	0.0102241	S100A12
G alpha (s) signalling events Homo sapiens R-HSA-418555	0.995523	0.290032	0.00959377	ADM
Neurotransmitter Receptor Binding And Downstream Transmission In The Postsynaptic Cell Homo sapiens R-HSA-112314	0.995523	0.290032	0.00959377	PRKCB
Diseases of signal transduction Homo sapiens R-HSA-5663202	0.995523	0.429081	0.013576	HEY1;FRS2;MAML3
Beta-catenin independent WNT signaling Homo sapiens R-HSA-3858494	0.995523	0.285946	0.00900443	PRKCB
HIV Infection Homo sapiens R-HSA-162906	0.995523	0.371036	0.0113761	NEDD4L;TCEA1
Innate Immune System Homo sapiens R-HSA-168249	0.995523	0.61062	0.01744	IFIH1;NCKAP1;YES1;ARPC1A;PTEN;S100A12;IL5RA;FRS2;ISG15;TXN;WASL;CLEC4E
GRB2 events in EGFR signaling Homo sapiens R-HSA-179812	0.995523	0.350098	0.00818743	IL5RA;FRS2
SHC1 events in EGFR signaling Homo sapiens R-HSA-180336	0.995523	0.350098	0.00818743	IL5RA;FRS2
SOS-mediated signalling Homo sapiens R-HSA-112412	0.995523	0.350098	0.00818743	IL5RA;FRS2
SHC1 events in ERBB4 signaling Homo sapiens R-HSA-1250347	0.995523	0.350098	0.00818743	IL5RA;FRS2
RAF/MAP kinase cascade Homo sapiens R-HSA-5673001	0.995523	0.350098	0.00818743	IL5RA;FRS2
FRS-mediated FGFR2 signaling Homo sapiens R-HSA-5654700	0.995523	0.348584	0.00798342	IL5RA;FRS2
FRS-mediated FGFR4 signaling Homo sapiens R-HSA-5654712	0.995523	0.348584	0.00798342	IL5RA;FRS2
FRS-mediated FGFR3 signaling Homo sapiens R-HSA-5654706	0.995523	0.348584	0.00798342	IL5RA;FRS2
FRS-mediated FGFR1 signaling Homo sapiens R-HSA-5654693	0.995523	0.348584	0.00798342	IL5RA;FRS2
Gastrin-CREB signalling pathway via PKC and MAPK Homo sapiens R-HSA-881907	0.995523	0.475808	0.010807	PTGFR;RGS2;PROK2;IL5RA;FRS2
ARMS-mediated activation Homo sapiens R-HSA-170984	0.995523	0.344118	0.00740179	IL5RA;FRS2
Signalling to p38 via RIT and RIN Homo sapiens R-HSA-187706	0.995523	0.344118	0.00740179	IL5RA;FRS2
Frs2-mediated activation Homo sapiens R-HSA-170968	0.995523	0.342655	0.00721761	IL5RA;FRS2
MAPK1/MAPK3 signaling Homo sapiens R-HSA-5684996	0.995523	0.341203	0.00703807	IL5RA;FRS2
Separation of Sister Chromatids Homo sapiens R-HSA-2467813	0.995523	0.253741	0.00513793	RPS27
Prolonged ERK activation events Homo sapiens R-HSA-169893	0.995523	0.339764	0.00686305	IL5RA;FRS2
Signaling by Leptin Homo sapiens R-HSA-2586552	0.995523	0.338337	0.00669244	IL5RA;FRS2
Interleukin receptor SHC signaling Homo sapiens R-HSA-912526	0.995523	0.335517	0.00636399	IL5RA;FRS2
Signalling to RAS Homo sapiens R-HSA-167044	0.995523	0.334125	0.00620593	IL5RA;FRS2
Cell Cycle Homo sapiens R-HSA-1640170	0.995523	0.507477	0.00905706	YWHAE;CDKN2B;RPS27;PRKCB;CEP70;RBBP8;DYNLL1
Interleukin-2 signaling Homo sapiens R-HSA-451927	0.995523	0.326004	0.00533749	IL5RA;FRS2
Signalling to ERKs Homo sapiens R-HSA-187687	0.995523	0.324689	0.00520518	IL5RA;FRS2
Mitotic Anaphase Homo sapiens R-HSA-68882	0.995523	0.237379	0.00367294	RPS27
Mitotic Metaphase and Anaphase Homo sapiens R-HSA-2555396	0.995523	0.235994	0.00356339	RPS27
Downstream signaling of activated FGFR2 Homo sapiens R-HSA-5654696	0.995523	0.374318	0.00546473	PTEN;IL5RA;FRS2
Downstream signaling of activated FGFR4 Homo sapiens R-HSA-5654716	0.995523	0.374318	0.00546473	PTEN;IL5RA;FRS2
Downstream signaling of activated FGFR3 Homo sapiens R-HSA-5654708	0.995523	0.374318	0.00546473	PTEN;IL5RA;FRS2
Signaling by ERBB4 Homo sapiens R-HSA-1236394	0.995523	0.373153	0.00534447	PTEN;IL5RA;FRS2
Signaling by FGFR4 Homo sapiens R-HSA-5654743	0.995523	0.370846	0.00511176	PTEN;IL5RA;FRS2
Downstream signaling of activated FGFR1 Homo sapiens R-HSA-5654687	0.995523	0.370846	0.00511176	PTEN;IL5RA;FRS2
Signaling by FGFR1 Homo sapiens R-HSA-5654736	0.995523	0.366315	0.00467613	PTEN;IL5RA;FRS2
M Phase Homo sapiens R-HSA-68886	0.995523	0.306141	0.0035747	RPS27;PRKCB
DAP12 signaling Homo sapiens R-HSA-2424491	0.995523	0.357572	0.00391241	PTEN;IL5RA;FRS2
Signaling by EGFR Homo sapiens R-HSA-177929	0.995523	0.3462	0.00306054	PTEN;IL5RA;FRS2
Metabolism of carbohydrates Homo sapiens R-HSA-71387	0.995523	0.290622	0.00251987	CHST9;PAPSS2
MAPK family signaling cascades Homo sapiens R-HSA-5683057	0.995523	0.288531	0.00239725	IL5RA;FRS2
DAP12 interactions Homo sapiens R-HSA-2172127	0.995523	0.342238	0.00279878	PTEN;IL5RA;FRS2
FCERI mediated MAPK activation Homo sapiens R-HSA-2871796	0.995523	0.283431	0.00211632	IL5RA;FRS2
NGF signalling via TRKA from the plasma membrane Homo sapiens R-HSA-187037	0.995523	0.328144	0.00200042	PTEN;IL5RA;FRS2
Fc epsilon receptor (FCERI) signaling Homo sapiens R-HSA-2454202	0.995984	0.310225	0.00124822	PTEN;IL5RA;FRS2

## Sheet: Table S4;BALF down-reg pathways
Table S4: Pathway enrichment analysis of 415 down regulated DEGs in BALF
Term	Adjusted P-value	Odds Ratio	Combined Score	Genes
Integrin cell surface interactions Homo sapiens R-HSA-216083	0.000103391	9.49518	151.173	ITGB1;COL16A1;BSG;ITGAX;PECAM1;FN1;CD47;COL9A2;ITGAL;AGRN;THBS1
Immune System Homo sapiens R-HSA-168256	0.000346949	2.09876	29.2585	ITGB1;CIITA;NUP188;INPPL1;ARRB1;AP2A1;ITGAL;SIRPB1;IKBKB;AKT2;PSMD3;MRC1;CTSH;IKBKE;SPTAN1;CD33;CTSC;NUP210;KSR1;SLC11A1;TSC2;UBE4A;ZAP70;STIM1;PSME4;ANAPC5;EVL;RAPGEF3;ANAPC1;TRIM56;C1QB;CUL7;UBA7;MGRN1;PDE1B;NLRC5;RASAL2;ADCY7;PLD3;NCKAP1L;STX4;STAT6;PLCG1;NLRP1;HLA-DQA1;PAG1;ATP6V0A1;STAT5A;CTSA;DYNC1H1;TNFSF12;FN1;LNPEP;MYO9B;UBE2G2;P2RX7;MAVS;CD4;CTNNB1;SIGLEC1;HLA-DRB1
Cell surface interactions at the vascular wall Homo sapiens R-HSA-202733	0.000346949	6.52276	88.7864	ITGB1;SPN;CD84;SLC7A7;SELPLG;BSG;FN1;ITGAX;PECAM1;PLCG1;CD47;ITGAL
Signaling by Rho GTPases Homo sapiens R-HSA-194315	0.00202056	3.12188	36.0956	ITGB1;PLEKHG5;MYO9B;ARAP1;GMIP;CKAP5;MYLK;FGD2;INPP5B;FMNL3;ABR;ARHGAP31;DIAPH2;OBSCN;MCF2L;FLNA;CTNNB1;NCKAP1L;EVL;ARHGEF7;PPP1R12B;YWHAH
Hemostasis Homo sapiens R-HSA-109582	0.0023896	2.63185	29.4011	ITGB1;LGALS3BP;CD84;SELPLG;PDE1B;DOCK8;ARRB1;ITGAL;THBS1;SPN;DOCK10;AKT2;PSAP;BSG;ITGAX;FLNA;STX4;QSOX1;PLCG1;FN1;P2RX7;SLC7A7;P2RX4;STIM1;PECAM1;CD47;DOCK2;RAPGEF3
Rho GTPase cycle Homo sapiens R-HSA-194840	0.00678776	4.77687	47.5057	INPP5B;ABR;ARHGAP31;OBSCN;MCF2L;PLEKHG5;MYO9B;ARAP1;GMIP;ARHGEF7;FGD2
Generation of second messenger molecules Homo sapiens R-HSA-202433	0.00910121	9.89259	93.9548	ZAP70;CD4;EVL;PLCG1;HLA-DQA1;HLA-DRB1
Adaptive Immune System Homo sapiens R-HSA-1280218	0.0144128	2.15802	19.2155	ITGB1;CUL7;UBA7;MGRN1;AP2A1;ITGAL;IKBKB;AKT2;PSMD3;MRC1;CTSH;PLCG1;HLA-DQA1;PAG1;CD33;CTSC;CTSA;DYNC1H1;TSC2;UBE4A;LNPEP;UBE2G2;ZAP70;CD4;STIM1;PSME4;ANAPC5;EVL;SIGLEC1;HLA-DRB1;RAPGEF3;ANAPC1
TCR signaling Homo sapiens R-HSA-202403	0.0166426	4.4529	38.4848	IKBKB;ZAP70;CD4;PSMD3;PSME4;EVL;PLCG1;PAG1;HLA-DQA1;HLA-DRB1
Extracellular matrix organization Homo sapiens R-HSA-1474244	0.0230498	2.90134	23.5261	ITGB1;COL16A1;LAMB2;FN1;ITGAL;THBS1;BSG;TIMP2;ITGAX;PECAM1;COL9A2;CD47;AGRN;ADAMTS9;COLGALT1;PLEC
NRAGE signals death through JNK Homo sapiens R-HSA-193648	0.0230498	7.35227	59.2537	ABR;OBSCN;MCF2L;PLEKHG5;ARHGEF7;FGD2
p75 NTR receptor-mediated signalling Homo sapiens R-HSA-193704	0.0230498	5.11319	41.0551	IKBKB;ABR;OBSCN;MCF2L;PLEKHG5;ARHGEF1;ARHGEF7;FGD2
Pre-NOTCH Processing in Golgi Homo sapiens R-HSA-1912420	0.0289641	13.6051	105.032	NOTCH2;NOTCH1;SEL1L;ST3GAL3
Signalling by NGF Homo sapiens R-HSA-166520	0.0289641	2.37997	18.0592	KSR1;PDE1B;PLEKHG5;FN1;TSC2;ARRB1;AP2A1;RASAL2;ADCY7;FGD2;IKBKB;ABR;OBSCN;AKT2;MCF2L;PSMD3;PSME4;ARHGEF1;PLCG1;ARHGEF7;SPTAN1
SLC-mediated transmembrane transport Homo sapiens R-HSA-425407	0.0289641	2.86542	21.7133	SLC22A5;SLC47A1;NUP210;NUP188;SLC11A1;SLC6A12;SLC39A10;SLC8B1;HK2;SLC5A6;SLC7A7;SLC9A6;SLCO2B1;BSG;SLC15A3
Metabolism Homo sapiens R-HSA-1430728	0.0394239	1.62219	11.6876	PYGB;ACADVL;NUP188;ADPGK;HEXA;INPPL1;NADSYN1;AACS;HK2;MED12;SIN3B;PSMD3;BSG;ACP5;MLYCD;ABCC3;NUP210;GAA;CAD;SLC6A12;GPCPD1;SLC5A6;CYP27A1;INPP4A;CACNB3;BTD;PSME4;PLCB2;RAPGEF3;ABCG1;LRP1;LPL;CACNA1A;ADCY7;PLD3;AGPAT4;INPP5B;DUOX1;PDPR;CHST12;ALOX5;PSAP;SLC19A3;D2HGDH;PLCG1;LTA4H;KDSR;ST3GAL1;ST3GAL3;ABCA1;AOC3;CTSA;FIG4;PC;MAN2B2;LPCAT2;OGDH;PI4KA;PI4KB;AGRN
Translocation of ZAP-70 to Immunological synapse Homo sapiens R-HSA-202430	0.0412731	11.2025	79.5198	ZAP70;CD4;HLA-DQA1;HLA-DRB1
G alpha (12/13) signalling events Homo sapiens R-HSA-416482	0.0423229	4.92427	34.3796	ABR;OBSCN;MCF2L;PLEKHG5;ARHGEF1;ARHGEF7;FGD2
Apoptotic cleavage of cellular proteins Homo sapiens R-HSA-111465	0.0423229	7.4516	51.8784	ACIN1;CTNNB1;VIM;SPTAN1;PLEC
Asparagine N-linked glycosylation Homo sapiens R-HSA-446203	0.0462491	2.75597	18.8013	CTSA;DYNC1H1;COPA;COG4;SEL1L;TRAPPC9;MAN2A1;MGAT5;MGAT1;ST3GAL1;SPTAN1;UGGT1;CTSC;ST3GAL3
Axon guidance Homo sapiens R-HSA-422475	0.0485349	2.16788	14.579	ITGB1;PLXND1;KSR1;ARHGEF28;AGAP2;FN1;ARRB1;AP2A1;RASAL2;CACNB3;NFASC;SCN8A;PSMD3;PSME4;PLXNA1;EVL;PLCG1;COL9A2;AGRN;ARHGEF7;SPTAN1;PLXNA3
Biotin transport and metabolism Homo sapiens R-HSA-196780	0.049417	17.8189	118.512	SLC5A6;BTD;PC
Post-translational protein modification Homo sapiens R-HSA-597592	0.049417	2.14114	14.0849	CTSA;DYNC1H1;COPA;NUP210;PARP1;NUP188;COG4;SEL1L;TRAPPC9;THBS1;ADAMTSL4;MAN2A1;MGAT5;MUC12;MGAT1;PIGG;ST3GAL1;ADAMTS9;UGGT1;SPTAN1;CTSC;ST3GAL3
Phosphorylation of CD3 and TCR zeta chains Homo sapiens R-HSA-202427	0.049417	9.52068	62.5839	CD4;PAG1;HLA-DQA1;HLA-DRB1
Transmembrane transport of small molecules Homo sapiens R-HSA-382551	0.0496076	2.04765	13.2436	RYR1;ABCC3;SLC47A1;SLC22A5;NUP210;NUP188;SLC11A1;SLC39A10;SLC6A12;ABCA7;ATP10A;ATP11A;ADCY7;SLC8B1;HK2;SLC5A6;SLC7A7;SLC9A6;SLCO2B1;BSG;SLC15A3;ATP9B;ABCG1;ATP6V0A1
Cell death signalling via NRAGE, NRIF and NADE Homo sapiens R-HSA-204998	0.0496076	5.20916	33.4327	ABR;OBSCN;MCF2L;PLEKHG5;ARHGEF7;FGD2
Basigin interactions Homo sapiens R-HSA-210991	0.0496076	9.06685	58.1681	ITGB1;SPN;SLC7A7;BSG
Synthesis of IP3 and IP4 in the cytosol Homo sapiens R-HSA-1855204	0.0496076	9.06685	58.1681	INPP5B;INPPL1;PLCG1;PLCB2
Caspase-mediated cleavage of cytoskeletal proteins Homo sapiens R-HSA-264870	0.0496909	15.8382	101.027	VIM;SPTAN1;PLEC
Diseases associated with O-glycosylation of proteins Homo sapiens R-HSA-3906995	0.0502499	5.11587	32.402	NOTCH2;NOTCH1;ADAMTSL4;MUC12;ADAMTS9;THBS1
Response to elevated platelet cytosolic Ca2+ Homo sapiens R-HSA-76005	0.0556075	3.75449	23.173	LGALS3BP;PSAP;FN1;PECAM1;FLNA;QSOX1;STX4;THBS1
Inositol phosphate metabolism Homo sapiens R-HSA-1483249	0.0556075	6.11194	37.697	INPP5B;INPP4A;INPPL1;PLCG1;PLCB2
Diseases of glycosylation Homo sapiens R-HSA-3781865	0.0607654	4.1312	24.9867	NOTCH2;NOTCH1;ADAMTSL4;MUC12;AGRN;ADAMTS9;THBS1
Programmed Cell Death Homo sapiens R-HSA-5357801	0.0625693	3.07518	18.4178	MLKL;AKT2;PSMD3;PSME4;ACIN1;CTNNB1;VIM;SPTAN1;YWHAH;PLEC
Chromatin organization Homo sapiens R-HSA-4839726	0.0659863	2.69535	15.8455	KMT2D;KDM4B;PRMT7;KDM2B;KMT2A;TRRAP;DNMT3A;EHMT1;DMAP1;ARID2;ARID1A;OGT
Chromatin modifying enzymes Homo sapiens R-HSA-3247509	0.0659863	2.69535	15.8455	KMT2D;KDM4B;PRMT7;KDM2B;KMT2A;TRRAP;DNMT3A;EHMT1;DMAP1;ARID2;ARID1A;OGT
Metabolism of lipids and lipoproteins Homo sapiens R-HSA-556833	0.0666125	1.9161	11.1939	ACADVL;HEXA;INPPL1;LPL;AACS;PLD3;AGPAT4;MED12;SIN3B;ALOX5;PSAP;MLYCD;LTA4H;KDSR;ABCA1;CTSA;ABCC3;GPCPD1;FIG4;CYP27A1;INPP4A;LPCAT2;PI4KA;PI4KB;ABCG1
Metabolism of proteins Homo sapiens R-HSA-392499	0.0725035	1.69723	9.72611	CUL7;COPA;ACADVL;NUP188;SEL1L;APEH;THBS1;GGA2;ADAMTSL4;MAN2A1;ANPEP;MGAT5;FFAR4;MUC12;CTSH;MGAT1;ST3GAL1;ADAMTS9;SEC11A;UGGT1;SPTAN1;CTSC;ST3GAL3;CTSA;DYNC1H1;NUP210;PARP1;COG4;TRAPPC9;INHBA;GNAO1;CTNNB1;TGFBI;PIGG;MFGE8;EIF3B
Elevation of cytosolic Ca2+ levels Homo sapiens R-HSA-139853	0.072966	11.8768	67.6772	P2RX7;P2RX4;STIM1
Metabolism of vitamins and cofactors Homo sapiens R-HSA-196854	0.0790631	3.10122	17.2767	SLC5A6;BTD;PC;LRP1;SLC19A3;LPL;ACP5;NADSYN1;AGRN
Apoptotic execution phase Homo sapiens R-HSA-75153	0.0790631	5.18001	28.5645	ACIN1;CTNNB1;VIM;SPTAN1;PLEC
Developmental Biology Homo sapiens R-HSA-1266738	0.0790631	1.79705	9.90765	ITGB1;KMT2D;NOTCH1;PLXND1;ARHGEF28;AGAP2;LPL;ARRB1;AP2A1;RASAL2;MED12;AKT2;PSMD3;PLXNA1;PLCG1;SPTAN1;PLXNA3;KSR1;FN1;CACNB3;NFASC;SCN8A;PSME4;CTNNB1;EVL;COL9A2;AGRN;ARHGEF7
Cell-extracellular matrix interactions Homo sapiens R-HSA-446353	0.0790631	10.9627	60.3604	ITGB1;FLNA;LIMS2
Signaling by PDGF Homo sapiens R-HSA-186797	0.0790631	2.21669	12.186	STAT5A;KSR1;PDE1B;FN1;TSC2;ARRB1;RASAL2;ADCY7;THBS1;AKT2;PSMD3;PSME4;STAT6;PLCG1;COL9A2;SPTAN1
Negative regulators of RIG-I/MDA5 signaling Homo sapiens R-HSA-936440	0.0977276	6.34388	33.3876	MAVS;UBA7;NLRC5;IKBKE
ECM proteoglycans Homo sapiens R-HSA-3000178	0.0988004	4.76463	24.7237	ITGB1;LAMB2;ITGAX;COL9A2;AGRN
MHC class II antigen presentation Homo sapiens R-HSA-2132295	0.0988004	3.48302	18.0191	CTSA;DYNC1H1;CTSH;AP2A1;HLA-DQA1;HLA-DRB1;CTSC
Innate Immune System Homo sapiens R-HSA-168249	0.0988004	1.74665	9.01319	C1QB;UBA7;PDE1B;NLRC5;ARRB1;RASAL2;ADCY7;PLD3;SIRPB1;IKBKB;AKT2;PSMD3;NCKAP1L;STAT6;PLCG1;NLRP1;IKBKE;SPTAN1;KSR1;FN1;TSC2;MYO9B;P2RX7;MAVS;CD4;PSME4;CTNNB1;TRIM56
Synthesis of PIPs at the Golgi membrane Homo sapiens R-HSA-1660514	0.0988004	9.5	49.0222	FIG4;PI4KA;PI4KB
Cell-Cell communication Homo sapiens R-HSA-1500931	0.0988004	3.11013	15.8778	ITGB1;FLNA;CTNNB1;CD47;SPTAN1;SIRPB1;LIMS2;PLEC
Pre-NOTCH Processing in the Endoplasmic Reticulum Homo sapiens R-HSA-1912399	0.0988004	23.7058	120.901	NOTCH2;NOTCH1
Fibronectin matrix formation Homo sapiens R-HSA-1566977	0.0988004	23.7058	120.901	ITGB1;FN1
Metabolism of carbohydrates Homo sapiens R-HSA-71387	0.0988004	2.32211	11.7743	PYGB;NUP210;NUP188;ADPGK;GAA;HEXA;HK2;PC;CHST12;MAN2B2;AGRN;ST3GAL1;ST3GAL3
Platelet degranulation Homo sapiens R-HSA-114608	0.0988004	3.41159	17.2958	LGALS3BP;PSAP;FN1;PECAM1;FLNA;QSOX1;THBS1
Phospholipid metabolism Homo sapiens R-HSA-1483257	0.101343	2.83408	14.244	INPP4A;FIG4;LPCAT2;INPPL1;PI4KA;PI4KB;GPCPD1;PLD3;AGPAT4
Other semaphorin interactions Homo sapiens R-HSA-416700	0.101702	8.90579	44.562	ITGB1;PLXND1;PLXNA1
Transport to the Golgi and subsequent modification Homo sapiens R-HSA-948021	0.101702	2.81542	14.0397	DYNC1H1;COPA;MAN2A1;COG4;MGAT5;MGAT1;TRAPPC9;SPTAN1;CTSC
Apoptosis Homo sapiens R-HSA-109581	0.103914	2.79699	13.839	AKT2;PSMD3;PSME4;ACIN1;CTNNB1;VIM;SPTAN1;YWHAH;PLEC
Signaling by EGFR Homo sapiens R-HSA-177929	0.10938	2.12261	10.3572	KSR1;PDE1B;FN1;TSC2;AP2A1;ARRB1;RASAL2;ADCY7;AKT2;PSMD3;PSME4;PLCG1;ARHGEF7;SPTAN1;PAG1
Synthesis, secretion, and inactivation of Glucagon-like Peptide-1 (GLP-1) Homo sapiens R-HSA-381771	0.110054	8.3815	40.7047	FFAR4;CTNNB1;SEC11A
PI Metabolism Homo sapiens R-HSA-1483255	0.112065	4.33038	20.8805	INPP4A;FIG4;INPPL1;PI4KA;PI4KB
RHO GTPases activate PAKs Homo sapiens R-HSA-5627123	0.122368	7.91545	37.3423	FLNA;PPP1R12B;MYLK
Regulation of PLK1 Activity at G2/M Transition Homo sapiens R-HSA-2565942	0.127759	3.53237	16.4557	DYNC1H1;CEP250;PPP1R12B;CKAP5;SFI1;CDK5RAP2
Non-integrin membrane-ECM interactions Homo sapiens R-HSA-3000171	0.1457	5.00627	22.5852	ITGB1;LAMB2;AGRN;THBS1
Incretin synthesis, secretion, and inactivation Homo sapiens R-HSA-400508	0.150747	7.12318	31.7824	FFAR4;CTNNB1;SEC11A
Downstream signal transduction Homo sapiens R-HSA-186763	0.15791	2.05611	9.04717	STAT5A;KSR1;PDE1B;FN1;TSC2;ARRB1;RASAL2;ADCY7;AKT2;PSMD3;PSME4;STAT6;PLCG1;SPTAN1
PLC beta mediated events Homo sapiens R-HSA-112043	0.163439	4.75547	20.6896	GNAO1;PDE1B;ADCY7;PLCB2
Transport of Mature mRNA derived from an Intron-Containing Transcript Homo sapiens R-HSA-159236	0.163547	3.77894	16.2842	NXF1;NUP188;NUP210;U2AF2;DHX38
RMTs methylate histone arginines Homo sapiens R-HSA-3214858	0.163547	4.63925	19.8268	PRMT7;DNMT3A;ARID2;ARID1A
G-protein mediated events Homo sapiens R-HSA-112040	0.163547	4.63925	19.8268	GNAO1;PDE1B;ADCY7;PLCB2
Nef Mediated CD4 Down-regulation Homo sapiens R-HSA-167590	0.163547	13.5441	57.7766	CD4;AP2A1
A third proteolytic cleavage releases NICD Homo sapiens R-HSA-157212	0.163547	13.5441	57.7766	NOTCH2;NOTCH1
Loss of Nlp from mitotic centrosomes Homo sapiens R-HSA-380259	0.163547	3.7197	15.8111	DYNC1H1;CEP250;CKAP5;SFI1;CDK5RAP2
Loss of proteins required for interphase microtubule organization?from the centrosome Homo sapiens R-HSA-380284	0.163547	3.7197	15.8111	DYNC1H1;CEP250;CKAP5;SFI1;CDK5RAP2
Termination of O-glycan biosynthesis Homo sapiens R-HSA-977068	0.179194	6.19312	25.5376	MUC12;ST3GAL1;ST3GAL3
PD-1 signaling Homo sapiens R-HSA-389948	0.179194	6.19312	25.5376	CD4;HLA-DQA1;HLA-DRB1
Metabolism of water-soluble vitamins and cofactors Homo sapiens R-HSA-196849	0.179194	3.10827	12.7813	SLC5A6;BTD;PC;SLC19A3;ACP5;NADSYN1
AURKA Activation by TPX2 Homo sapiens R-HSA-8854518	0.179194	3.5526	14.4999	DYNC1H1;CEP250;CKAP5;SFI1;CDK5RAP2
Platelet activation, signaling and aggregation Homo sapiens R-HSA-76002	0.179194	2.17631	8.864	LGALS3BP;AKT2;PSAP;FN1;PECAM1;FLNA;QSOX1;STX4;ARRB1;THBS1;RAPGEF3
Downstream TCR signaling Homo sapiens R-HSA-202424	0.179194	3.07469	12.5034	IKBKB;CD4;PSMD3;PSME4;HLA-DQA1;HLA-DRB1
ER Quality Control Compartment (ERQC) Homo sapiens R-HSA-901032	0.179194	11.8505	48.0699	SEL1L;UGGT1
Pyruvate metabolism and Citric Acid (TCA) cycle Homo sapiens R-HSA-71406	0.179194	4.32227	17.5269	PDPR;BSG;OGDH;D2HGDH
Signal Transduction Homo sapiens R-HSA-162582	0.179194	1.35476	5.47543	ITGB1;TRRAP;ARRB1;AP2A1;MYLK;IKBKB;RGS3;AKT2;SUFU;MCF2L;PSMD3;FFAR4;SPTAN1;PELP1;YWHAH;KSR1;PARP1;PLEKHG5;TSC2;ARAP1;GMIP;CKAP5;OBSCN;PSME4;EVL;ARHGEF1;PPP1R12B;ARHGEF7;PLCB2;RAPGEF3;NOTCH2;KMT2D;NOTCH1;LRP1;PDE1B;SEL1L;LPL;RASAL2;ADCY7;THBS1;FGD2;INPP5B;ABR;MKNK1;PSAP;FLNA;NCKAP1L;STAT6;PLCG1;PAG1;ST3GAL3;ATP6V0A1;STAT5A;FN1;MYO9B;INHBA;SKI;GNAO1;FMNL3;DIAPH2;ARHGAP31;AXL;CTNNB1;RGS12;COL9A2;AGRN
Platelet calcium homeostasis Homo sapiens R-HSA-418360	0.179194	5.93477	23.8634	P2RX7;P2RX4;STIM1
RHO GTPase Effectors Homo sapiens R-HSA-195258	0.179194	2.15824	8.67763	ITGB1;FMNL3;DIAPH2;FLNA;CTNNB1;NCKAP1L;EVL;PPP1R12B;CKAP5;MYLK;YWHAH
Host Interactions of HIV factors Homo sapiens R-HSA-162909	0.17937	2.73708	10.9703	CD4;NUP188;NUP210;PSMD3;PSME4;AP2A1;DOCK2
Transport of glucose and other sugars, bile salts and organic acids, metal ions and amine compounds Homo sapiens R-HSA-425366	0.181388	3.00965	11.9709	SLC22A5;SLC47A1;SLC11A1;BSG;SLC6A12;SLC39A10
Transport of Mature Transcript to Cytoplasm Homo sapiens R-HSA-72202	0.181388	3.44928	13.7069	NXF1;NUP188;NUP210;U2AF2;DHX38
The role of Nef in HIV-1 replication and disease pathogenesis Homo sapiens R-HSA-164952	0.188742	5.69709	22.3485	CD4;AP2A1;DOCK2
Synthesis of IP2, IP, and Ins in the cytosol Homo sapiens R-HSA-1855183	0.196889	10.5332	40.7569	INPP4A;INPP5B
Interaction between L1 and Ankyrins Homo sapiens R-HSA-445095	0.202171	5.47769	20.9727	NFASC;SCN8A;SPTAN1
Signaling by FGFR4 Homo sapiens R-HSA-5654743	0.202171	1.95307	7.46251	KSR1;PDE1B;FN1;TSC2;ARRB1;RASAL2;ADCY7;AKT2;MKNK1;PSMD3;PSME4;PLCG1;SPTAN1
Signaling by FGFR3 Homo sapiens R-HSA-5654741	0.204364	1.94687	7.39675	KSR1;PDE1B;FN1;TSC2;ARRB1;RASAL2;ADCY7;AKT2;MKNK1;PSMD3;PSME4;PLCG1;SPTAN1
Signaling by FGFR1 Homo sapiens R-HSA-5654736	0.209741	1.92848	7.20332	KSR1;PDE1B;FN1;TSC2;ARRB1;RASAL2;ADCY7;AKT2;MKNK1;PSMD3;PSME4;PLCG1;SPTAN1
Glucose metabolism Homo sapiens R-HSA-70326	0.209741	3.21539	11.9644	PYGB;PC;ADPGK;GAA;HK2
RIG-I/MDA5 mediated induction of IFN-alpha/beta pathways Homo sapiens R-HSA-168928	0.209741	3.21539	11.9644	IKBKB;MAVS;UBA7;NLRC5;IKBKE
Centrosome maturation Homo sapiens R-HSA-380287	0.209741	3.21539	11.9644	DYNC1H1;CEP250;CKAP5;SFI1;CDK5RAP2
Recruitment of mitotic centrosome proteins and complexes Homo sapiens R-HSA-380270	0.209741	3.21539	11.9644	DYNC1H1;CEP250;CKAP5;SFI1;CDK5RAP2
NF-kB activation through FADD/RIP-1 pathway mediated by caspase-8 and -10 Homo sapiens R-HSA-933543	0.209758	9.47942	35.0804	IKBKB;MAVS
PECAM1 interactions Homo sapiens R-HSA-210990	0.209758	9.47942	35.0804	PECAM1;PLCG1
Peptide hormone metabolism Homo sapiens R-HSA-2980736	0.222311	3.13046	11.3505	ANPEP;FFAR4;CTNNB1;INHBA;SEC11A
O-linked glycosylation Homo sapiens R-HSA-5173105	0.222311	2.74793	9.90793	ADAMTSL4;MUC12;ST3GAL1;ADAMTS9;THBS1;ST3GAL3
Keratan sulfate/keratin metabolism Homo sapiens R-HSA-1638074	0.222311	4.91028	17.5226	HEXA;ST3GAL1;ST3GAL3
DAG and IP3 signaling Homo sapiens R-HSA-1489509	0.222311	4.91028	17.5226	PDE1B;PLCG1;ADCY7
G2/M Transition Homo sapiens R-HSA-69275	0.222311	2.31345	8.25049	DYNC1H1;PSMD3;PSME4;CEP250;PPP1R12B;CKAP5;SFI1;CDK5RAP2
AKT phosphorylates targets in the cytosol Homo sapiens R-HSA-198323	0.222311	8.61721	30.5675	AKT2;TSC2
NICD traffics to nucleus Homo sapiens R-HSA-157052	0.222311	8.61721	30.5675	NOTCH2;NOTCH1
Notch-HLH transcription pathway Homo sapiens R-HSA-350054	0.222311	8.61721	30.5675	NOTCH2;NOTCH1
Signal regulatory protein (SIRP) family interactions Homo sapiens R-HSA-391160	0.222311	8.61721	30.5675	CD47;SIRPB1
Depolarization of the Presynaptic Terminal Triggers the Opening of Calcium Channels Homo sapiens R-HSA-112308	0.222311	8.61721	30.5675	CACNB3;CACNA1A
Mitotic G2-G2/M phases Homo sapiens R-HSA-453274	0.227531	2.28551	8.01621	DYNC1H1;PSMD3;PSME4;CEP250;PPP1R12B;CKAP5;SFI1;CDK5RAP2
Pre-NOTCH Expression and Processing Homo sapiens R-HSA-1912422	0.227531	3.58665	12.5209	NOTCH2;NOTCH1;SEL1L;ST3GAL3
Sialic acid metabolism Homo sapiens R-HSA-4085001	0.227531	4.74636	16.5569	CTSA;ST3GAL1;ST3GAL3
Transport of the SLBP independent Mature mRNA Homo sapiens R-HSA-159227	0.227531	4.74636	16.5569	NXF1;NUP188;NUP210
Transport of the SLBP Dependant Mature mRNA Homo sapiens R-HSA-159230	0.228162	4.59302	15.6669	NXF1;NUP188;NUP210
EGFR interacts with phospholipase C-gamma Homo sapiens R-HSA-212718	0.228162	4.59302	15.6669	PDE1B;PLCG1;ADCY7
PLC-gamma1 signalling Homo sapiens R-HSA-167021	0.228162	4.59302	15.6669	PDE1B;PLCG1;ADCY7
Lipoprotein metabolism Homo sapiens R-HSA-174824	0.228162	4.59302	15.6669	ABCA1;LPL;ABCG1
Receptor-ligand binding initiates the second proteolytic cleavage of Notch receptor Homo sapiens R-HSA-156988	0.228162	7.89871	26.9086	NOTCH2;NOTCH1
TRAF3-dependent IRF activation pathway Homo sapiens R-HSA-918233	0.228162	7.89871	26.9086	MAVS;IKBKE
Bile salt and organic anion SLC transporters Homo sapiens R-HSA-425471	0.228162	7.89871	26.9086	SLC47A1;BSG
SEMA3A-Plexin repulsion signaling by inhibiting Integrin adhesion Homo sapiens R-HSA-399955	0.228162	7.89871	26.9086	PLXNA1;PLXNA3
Synthesis of PIPs at the early endosome membrane Homo sapiens R-HSA-1660516	0.228162	7.89871	26.9086	FIG4;INPP4A
Cell junction organization Homo sapiens R-HSA-446728	0.228162	2.93646	9.98832	ITGB1;FLNA;CTNNB1;LIMS2;PLEC
Platelet homeostasis Homo sapiens R-HSA-418346	0.236211	2.90051	9.74214	P2RX7;P2RX4;STIM1;PDE1B;PECAM1
Cytokine Signaling in Immune system Homo sapiens R-HSA-1280215	0.23659	1.60211	5.36579	STAT5A;CIITA;NUP210;KSR1;NUP188;UBA7;TNFSF12;FN1;INPPL1;ARRB1;RASAL2;IKBKB;CD4;PSMD3;PSME4;STX4;PLCG1;SPTAN1;HLA-DQA1;HLA-DRB1
VEGFA-VEGFR2 Pathway Homo sapiens R-HSA-4420097	0.237864	1.86365	6.20358	KSR1;AXL;AKT2;PSMD3;PSME4;FN1;CTNNB1;NCKAP1L;ARRB1;PLCG1;RASAL2;SPTAN1
Translocation of GLUT4 to the plasma membrane Homo sapiens R-HSA-1445148	0.237864	3.39399	11.2955	AKT2;STX4;LNPEP;YWHAH
Calnexin/calreticulin cycle Homo sapiens R-HSA-901042	0.242707	7.29074	23.893	SEL1L;UGGT1
Activation of BAD and translocation to mitochondria Homo sapiens R-HSA-111447	0.242707	7.29074	23.893	AKT2;YWHAH
Glycogen breakdown (glycogenolysis) Homo sapiens R-HSA-70221	0.242707	7.29074	23.893	PYGB;GAA
DAP12 interactions Homo sapiens R-HSA-2172127	0.242707	1.79814	5.89279	KSR1;PDE1B;FN1;TSC2;ARRB1;RASAL2;ADCY7;SIRPB1;AKT2;PSMD3;PSME4;PLCG1;SPTAN1
Signaling by FGFR2 Homo sapiens R-HSA-5654738	0.250013	1.78762	5.79181	KSR1;PDE1B;FN1;TSC2;ARRB1;RASAL2;ADCY7;AKT2;MKNK1;PSMD3;PSME4;PLCG1;SPTAN1
Defective B3GALTL causes Peters-plus syndrome (PpS) Homo sapiens R-HSA-5083635	0.254753	4.18711	13.3776	ADAMTSL4;THBS1;ADAMTS9
Transport of Mature mRNA Derived from an Intronless Transcript Homo sapiens R-HSA-159231	0.254753	4.18711	13.3776	NXF1;NUP188;NUP210
NCAM1 interactions Homo sapiens R-HSA-419037	0.254753	4.18711	13.3776	CACNB3;COL9A2;AGRN
Signaling by VEGF Homo sapiens R-HSA-194138	0.254753	1.81572	5.75844	KSR1;AXL;AKT2;PSMD3;PSME4;FN1;CTNNB1;NCKAP1L;ARRB1;PLCG1;RASAL2;SPTAN1
CRMPs in Sema3A signaling Homo sapiens R-HSA-399956	0.254753	6.76963	21.373	PLXNA1;PLXNA3
Sema3A PAK dependent Axon repulsion Homo sapiens R-HSA-399954	0.254753	6.76963	21.373	PLXNA1;PLXNA3
Downstream signaling of activated FGFR2 Homo sapiens R-HSA-5654696	0.254753	1.8099	5.70532	KSR1;PDE1B;AKT2;PSMD3;PSME4;FN1;TSC2;ARRB1;PLCG1;RASAL2;SPTAN1;ADCY7
Downstream signaling of activated FGFR4 Homo sapiens R-HSA-5654716	0.254753	1.8099	5.70532	KSR1;PDE1B;AKT2;PSMD3;PSME4;FN1;TSC2;ARRB1;PLCG1;RASAL2;SPTAN1;ADCY7
Downstream signaling of activated FGFR3 Homo sapiens R-HSA-5654708	0.254753	1.8099	5.70532	KSR1;PDE1B;AKT2;PSMD3;PSME4;FN1;TSC2;ARRB1;PLCG1;RASAL2;SPTAN1;ADCY7
Signaling by FGFR Homo sapiens R-HSA-190236	0.254753	1.76184	5.54747	KSR1;PDE1B;FN1;TSC2;ARRB1;RASAL2;ADCY7;AKT2;MKNK1;PSMD3;PSME4;PLCG1;SPTAN1
O-glycosylation of TSR domain-containing proteins Homo sapiens R-HSA-5173214	0.254801	4.06727	12.7213	ADAMTSL4;THBS1;ADAMTS9
Transport of Mature mRNAs Derived from Intronless Transcripts Homo sapiens R-HSA-159234	0.254801	4.06727	12.7213	NXF1;NUP188;NUP210
MAP2K and MAPK activation Homo sapiens R-HSA-5674135	0.254801	4.06727	12.7213	KSR1;FN1;ARRB1
Downstream signaling of activated FGFR1 Homo sapiens R-HSA-5654687	0.261357	1.79265	5.54914	KSR1;PDE1B;AKT2;PSMD3;PSME4;FN1;TSC2;ARRB1;PLCG1;RASAL2;SPTAN1;ADCY7
Antigen processing: Ubiquitination & Proteasome degradation Homo sapiens R-HSA-983168	0.261412	1.90963	5.8979	CUL7;UBA7;MGRN1;PSMD3;PSME4;UBE4A;LNPEP;ANAPC5;UBE2G2;ANAPC1
ABC transporters in lipid homeostasis Homo sapiens R-HSA-1369062	0.267414	6.318	19.2418	ABCA7;ABCG1
N-glycan trimming in the ER and Calnexin/Calreticulin cycle Homo sapiens R-HSA-532668	0.267414	6.318	19.2418	SEL1L;UGGT1
Inflammasomes Homo sapiens R-HSA-622312	0.267414	6.318	19.2418	P2RX7;NLRP1
APC/C:Cdc20 mediated degradation of Securin Homo sapiens R-HSA-174154	0.267414	3.06459	9.29362	PSMD3;PSME4;ANAPC5;ANAPC1
Cytosolic sensors of pathogen-associated DNA Homo sapiens R-HSA-1834949	0.267414	3.06459	9.29362	IKBKB;CTNNB1;STAT6;TRIM56
Processing of Capped Intron-Containing Pre-mRNA Homo sapiens R-HSA-72203	0.267614	2.06123	6.2295	EFTUD2;NXF1;NUP210;NUP188;FUS;U2AF2;DHX38;RBM5
Disease Homo sapiens R-HSA-1643685	0.267614	1.50357	4.52603	NOTCH2;STAT5A;NOTCH1;NUP210;NUP188;SEL1L;TSC2;AP2A1;THBS1;IKBKB;CD4;PC;ADAMTSL4;AKT2;PSMD3;PSME4;MUC12;CTNNB1;PLCG1;AGRN;DOCK2;ADAMTS9
NGF signalling via TRKA from the plasma membrane Homo sapiens R-HSA-187037	0.267614	1.72208	5.17938	KSR1;PDE1B;FN1;TSC2;AP2A1;ARRB1;RASAL2;ADCY7;AKT2;PSMD3;PSME4;PLCG1;SPTAN1
L1CAM interactions Homo sapiens R-HSA-373760	0.267614	2.61244	7.84595	ITGB1;NFASC;SCN8A;AP2A1;SPTAN1
PKMTs methylate histone lysines Homo sapiens R-HSA-3214841	0.267614	3.84702	11.5398	KMT2D;KMT2A;EHMT1
Semaphorin interactions Homo sapiens R-HSA-373755	0.269368	3.0158	9.00768	ITGB1;PLXND1;PLXNA1;PLXNA3
Anchoring of the basal body to the plasma membrane Homo sapiens R-HSA-5620912	0.272533	2.58391	7.66583	DYNC1H1;CEP250;CKAP5;SFI1;CDK5RAP2
NCAM signaling for neurite out-growth Homo sapiens R-HSA-375165	0.272533	1.86429	5.52325	CACNB3;KSR1;PSMD3;PSME4;FN1;ARRB1;COL9A2;RASAL2;AGRN;SPTAN1
Vesicle-mediated transport Homo sapiens R-HSA-5653656	0.273003	1.60982	4.75287	DYNC1H1;COPA;LRP1;COG4;LNPEP;ARRB1;TRAPPC9;TGOLN2;GAK;MARCO;MAN2A1;AKT2;STX4;SPTAN1;CTSC;YWHAH
Muscle contraction Homo sapiens R-HSA-397014	0.273003	2.02802	5.97978	RYR1;CACNB3;STIM1;SCN8A;TMOD2;VIM;SORBS3;MYLK
Glycosphingolipid metabolism Homo sapiens R-HSA-1660662	0.274051	3.74559	11.0069	CTSA;HEXA;PSAP
Class I MHC mediated antigen processing & presentation Homo sapiens R-HSA-983169	0.278636	1.78656	5.20229	CUL7;UBA7;MGRN1;PSMD3;PSME4;MRC1;UBE4A;LNPEP;ANAPC5;UBE2G2;ANAPC1
Transport of inorganic cations/anions and amino acids/oligopeptides Homo sapiens R-HSA-425393	0.278636	2.52867	7.32123	SLC7A7;SLC9A6;SLC6A12;SLC15A3;SLC8B1
ER to Golgi Anterograde Transport Homo sapiens R-HSA-199977	0.278636	2.28381	6.59709	DYNC1H1;COPA;COG4;TRAPPC9;SPTAN1;CTSC
Retinoid metabolism and transport Homo sapiens R-HSA-975634	0.278636	3.64937	10.5082	LRP1;LPL;AGRN
Glucose transport Homo sapiens R-HSA-70153	0.278636	3.64937	10.5082	NUP188;NUP210;HK2
Deactivation of the beta-catenin transactivating complex Homo sapiens R-HSA-3769402	0.278636	3.64937	10.5082	KMT2D;AKT2;CTNNB1
DAP12 signaling Homo sapiens R-HSA-2424491	0.278636	1.72678	4.96948	KSR1;PDE1B;AKT2;PSMD3;PSME4;FN1;TSC2;ARRB1;PLCG1;RASAL2;SPTAN1;ADCY7
Membrane Trafficking Homo sapiens R-HSA-199991	0.278636	1.64924	4.74059	DYNC1H1;COPA;COG4;LNPEP;ARRB1;TRAPPC9;TGOLN2;GAK;MAN2A1;AKT2;STX4;SPTAN1;CTSC;YWHAH
trans-Golgi Network Vesicle Budding Homo sapiens R-HSA-199992	0.279262	2.87827	8.21749	GAK;TGOLN2;ARRB1;STX4
Clathrin derived vesicle budding Homo sapiens R-HSA-421837	0.279262	2.87827	8.21749	GAK;TGOLN2;ARRB1;STX4
Phosphorylation of the APC/C Homo sapiens R-HSA-176412	0.279262	5.57413	15.8501	ANAPC5;ANAPC1
Conversion from APC/C:Cdc20 to APC/C:Cdh1 in late anaphase Homo sapiens R-HSA-176407	0.279262	5.57413	15.8501	ANAPC5;ANAPC1
HDL-mediated lipid transport Homo sapiens R-HSA-194223	0.279262	5.57413	15.8501	ABCA1;ABCG1
Voltage gated Potassium channels Homo sapiens R-HSA-1296072	0.283178	3.55795	10.0407	KCNA2;KCNC4;KCNAB2
APC/C:Cdh1 mediated degradation of Cdc20 and other APC/C:Cdh1 targeted proteins in late mitosis/early G1 Homo sapiens R-HSA-174178	0.283178	2.83517	7.97471	PSMD3;PSME4;ANAPC5;ANAPC1
Cdc20:Phospho-APC/C mediated degradation of Cyclin A Homo sapiens R-HSA-174184	0.283178	2.83517	7.97471	PSMD3;PSME4;ANAPC5;ANAPC1
Costimulation by the CD28 family Homo sapiens R-HSA-388841	0.288233	2.79333	7.74135	CD4;AKT2;HLA-DQA1;HLA-DRB1
ISG15 antiviral mechanism Homo sapiens R-HSA-1169408	0.288233	2.79333	7.74135	NUP188;NUP210;UBA7;PLCG1
Antiviral mechanism by IFN-stimulated genes Homo sapiens R-HSA-1169410	0.288233	2.79333	7.74135	NUP188;NUP210;UBA7;PLCG1
APC:Cdc20 mediated degradation of cell cycle proteins prior to satisfation of the cell cycle checkpoint Homo sapiens R-HSA-179419	0.288233	2.79333	7.74135	PSMD3;PSME4;ANAPC5;ANAPC1
Phospholipase C-mediated cascade; FGFR3 Homo sapiens R-HSA-5654227	0.288233	3.47099	9.6019	PDE1B;PLCG1;ADCY7
Syndecan interactions Homo sapiens R-HSA-3000170	0.288233	5.26419	14.485	ITGB1;THBS1
Inhibition of the proteolytic activity of APC/C required for the onset of anaphase by mitotic spindle checkpoint components Homo sapiens R-HSA-141405	0.288233	5.26419	14.485	ANAPC5;ANAPC1
Inactivation of APC/C via direct inhibition of the APC/C complex Homo sapiens R-HSA-141430	0.288233	5.26419	14.485	ANAPC5;ANAPC1
Signaling by Hedgehog Homo sapiens R-HSA-5358351	0.289123	2.19541	6.02249	SUFU;PSMD3;PSME4;SEL1L;ARRB1;ADCY7
ABC-family proteins mediated transport Homo sapiens R-HSA-382556	0.296658	3.38818	9.18944	ABCC3;ABCA7;ABCG1
Sphingolipid metabolism Homo sapiens R-HSA-428157	0.299893	2.71324	7.30105	CTSA;HEXA;PSAP;KDSR
APC/C:Cdc20 mediated degradation of mitotic proteins Homo sapiens R-HSA-176409	0.299893	2.71324	7.30105	PSMD3;PSME4;ANAPC5;ANAPC1
Nef-mediates down modulation of cell surface receptors by recruiting them to clathrin adapters Homo sapiens R-HSA-164938	0.300042	4.98687	13.2897	CD4;AP2A1
Mitotic Spindle Checkpoint Homo sapiens R-HSA-69618	0.300042	4.98687	13.2897	ANAPC5;ANAPC1
Synthesis of Leukotrienes (LT) and Eoxins (EX) Homo sapiens R-HSA-2142691	0.300042	4.98687	13.2897	ALOX5;LTA4H
Mitochondrial tRNA aminoacylation Homo sapiens R-HSA-379726	0.300042	4.98687	13.2897	TARS2;CARS2
Degradation of the extracellular matrix Homo sapiens R-HSA-1474228	0.300042	2.35257	6.26013	COL16A1;BSG;TIMP2;COL9A2;ADAMTS9
Phospholipase C-mediated cascade; FGFR4 Homo sapiens R-HSA-5654228	0.300042	3.30921	8.80127	PDE1B;PLCG1;ADCY7
Activation of APC/C and APC/C:Cdc20 mediated degradation of mitotic proteins Homo sapiens R-HSA-176814	0.300883	2.67489	7.09324	PSMD3;PSME4;ANAPC5;ANAPC1
Nucleotide-binding domain, leucine rich repeat containing receptor (NLR) signaling pathways Homo sapiens R-HSA-168643	0.311065	3.23384	8.43549	IKBKB;P2RX7;NLRP1
Phospholipase C-mediated cascade: FGFR1 Homo sapiens R-HSA-5654219	0.311065	3.23384	8.43549	PDE1B;PLCG1;ADCY7
Hexose transport Homo sapiens R-HSA-189200	0.325303	3.16181	8.09041	NUP188;NUP210;HK2
COPI-mediated anterograde transport Homo sapiens R-HSA-6807878	0.326387	2.56606	6.51458	DYNC1H1;COPA;COG4;SPTAN1
Integration of energy metabolism Homo sapiens R-HSA-163685	0.326387	2.26249	5.74042	CACNB3;CACNA1A;PLCB2;ADCY7;RAPGEF3
Beta-catenin independent WNT signaling Homo sapiens R-HSA-3858494	0.326387	2.06729	5.22474	GNAO1;PSMD3;PSME4;CTNNB1;AP2A1;PLCB2
Interleukin-2 signaling Homo sapiens R-HSA-451927	0.326387	1.76446	4.44308	STAT5A;KSR1;PSMD3;PSME4;FN1;INPPL1;ARRB1;RASAL2;SPTAN1
Amino acid and oligopeptide SLC transporters Homo sapiens R-HSA-425374	0.326387	3.09292	7.76451	SLC7A7;SLC6A12;SLC15A3
Cross-presentation of soluble exogenous antigens (endosomes) Homo sapiens R-HSA-1236978	0.326387	3.09292	7.76451	PSMD3;MRC1;PSME4
Phospholipase C-mediated cascade; FGFR2 Homo sapiens R-HSA-5654221	0.326387	3.09292	7.76451	PDE1B;PLCG1;ADCY7
Laminin interactions Homo sapiens R-HSA-3000157	0.326387	4.51147	11.3032	ITGB1;LAMB2
Downregulation of SMAD2/3:SMAD4 transcriptional activity Homo sapiens R-HSA-2173795	0.326387	4.51147	11.3032	SKI;PARP1
APC/C:Cdc20 mediated degradation of Cyclin B Homo sapiens R-HSA-174048	0.326387	4.51147	11.3032	ANAPC5;ANAPC1
Regulation of APC/C activators between G1/S and early anaphase Homo sapiens R-HSA-176408	0.326387	2.53171	6.33546	PSMD3;PSME4;ANAPC5;ANAPC1
Regulation of insulin secretion Homo sapiens R-HSA-422356	0.33625	2.49827	6.16268	CACNB3;CACNA1A;PLCB2;RAPGEF3
Chondroitin sulfate/dermatan sulfate metabolism Homo sapiens R-HSA-1793185	0.33625	3.02696	7.45637	CHST12;HEXA;AGRN
TRAF6 mediated NF-kB activation Homo sapiens R-HSA-933542	0.343836	4.30619	10.4717	IKBKB;MAVS
Opioid Signalling Homo sapiens R-HSA-111885	0.343836	2.4657	5.99597	GNAO1;PDE1B;PLCB2;ADCY7
RHO GTPases Activate Formins Homo sapiens R-HSA-5663220	0.344028	2.17901	5.27353	ITGB1;FMNL3;DIAPH2;EVL;CKAP5
Metabolism of fat-soluble vitamins Homo sapiens R-HSA-6806667	0.344028	2.96374	7.16474	LRP1;LPL;AGRN
Vpu mediated degradation of CD4 Homo sapiens R-HSA-180534	0.344028	2.96374	7.16474	CD4;PSMD3;PSME4
Antigen processing-Cross presentation Homo sapiens R-HSA-1236975	0.349432	2.43396	5.83504	PSMD3;MRC1;PSME4;LNPEP
Metal ion SLC transporters Homo sapiens R-HSA-425410	0.353508	4.11875	9.72731	SLC11A1;SLC39A10
Constitutive Signaling by AKT1 E17K in Cancer Homo sapiens R-HSA-5674400	0.353508	4.11875	9.72731	AKT2;TSC2
HDMs demethylate histones Homo sapiens R-HSA-3214842	0.353508	4.11875	9.72731	KDM4B;KDM2B
APC-Cdc20 mediated degradation of Nek2A Homo sapiens R-HSA-179409	0.353508	4.11875	9.72731	ANAPC5;ANAPC1
Interleukin-3, 5 and GM-CSF signaling Homo sapiens R-HSA-512988	0.353508	1.70065	4.00261	STAT5A;KSR1;PSMD3;PSME4;FN1;INPPL1;ARRB1;RASAL2;SPTAN1
Disinhibition of SNARE formation Homo sapiens R-HSA-114516	0.353508	11.8243	27.2807	STX4
N-glycan trimming and elongation in the cis-Golgi Homo sapiens R-HSA-964739	0.353508	11.8243	27.2807	MGAT1
Loss of Function of FBXW7 in Cancer and NOTCH1 Signaling Homo sapiens R-HSA-2644607	0.353508	11.8243	27.2807	NOTCH1
FBXW7 Mutants and NOTCH1 in Cancer Homo sapiens R-HSA-2644605	0.353508	11.8243	27.2807	NOTCH1
PTK6 Expression Homo sapiens R-HSA-8849473	0.353508	11.8243	27.2807	PELP1
LRR FLII-interacting protein 1 (LRRFIP1) activates type I IFN production Homo sapiens R-HSA-3134973	0.353508	11.8243	27.2807	CTNNB1
Free fatty acid receptors Homo sapiens R-HSA-444209	0.353508	11.8243	27.2807	FFAR4
Vitamin B2 (riboflavin) metabolism Homo sapiens R-HSA-196843	0.353508	11.8243	27.2807	ACP5
tRNA processing in the mitochondrion Homo sapiens R-HSA-6785470	0.353508	11.8243	27.2807	ELAC2
Collagen formation Homo sapiens R-HSA-1474290	0.353508	2.34346	5.38451	COL16A1;COL9A2;COLGALT1;PLEC
Hedgehog 'on' state Homo sapiens R-HSA-5632684	0.353508	2.34346	5.38451	SUFU;PSMD3;PSME4;ARRB1
APC/C-mediated degradation of cell cycle proteins Homo sapiens R-HSA-174143	0.353508	2.34346	5.38451	PSMD3;PSME4;ANAPC5;ANAPC1
Regulation of mitotic cell cycle Homo sapiens R-HSA-453276	0.353508	2.34346	5.38451	PSMD3;PSME4;ANAPC5;ANAPC1
N-glycan antennae elongation in the medial/trans-Golgi Homo sapiens R-HSA-975576	0.353508	3.94693	9.05809	MAN2A1;MGAT5
CaM pathway Homo sapiens R-HSA-111997	0.353508	3.94693	9.05809	PDE1B;ADCY7
Calmodulin induced events Homo sapiens R-HSA-111933	0.353508	3.94693	9.05809	PDE1B;ADCY7
Golgi Associated Vesicle Biogenesis Homo sapiens R-HSA-432722	0.354942	2.78898	6.37783	GAK;TGOLN2;ARRB1
Hh mutants that don't undergo autocatalytic processing are degraded by ERAD Homo sapiens R-HSA-5362768	0.363744	2.7352	6.14163	PSMD3;PSME4;SEL1L
Ion transport by P-type ATPases Homo sapiens R-HSA-936837	0.363744	2.7352	6.14163	ATP10A;ATP11A;ATP9B
Keratan sulfate biosynthesis Homo sapiens R-HSA-2022854	0.363744	3.78886	8.45402	ST3GAL1;ST3GAL3
EGFR downregulation Homo sapiens R-HSA-182971	0.363744	3.78886	8.45402	AP2A1;ARHGEF7
VEGFR2 mediated vascular permeability Homo sapiens R-HSA-5218920	0.363744	3.78886	8.45402	AKT2;CTNNB1
Integrin alphaIIb beta3 signaling Homo sapiens R-HSA-354192	0.363744	3.78886	8.45402	FN1;RAPGEF3
Pyruvate metabolism Homo sapiens R-HSA-70268	0.363744	3.78886	8.45402	PDPR;BSG
Glycosaminoglycan metabolism Homo sapiens R-HSA-1630316	0.363744	2.04678	4.56415	CHST12;HEXA;AGRN;ST3GAL1;ST3GAL3
Signaling by NOTCH Homo sapiens R-HSA-157118	0.371755	2.02918	4.47263	NOTCH2;NOTCH1;SEL1L;ARRB1;ST3GAL3
Ca-dependent events Homo sapiens R-HSA-111996	0.37889	3.64295	7.90673	PDE1B;ADCY7
Interferon Signaling Homo sapiens R-HSA-913531	0.37889	1.76071	3.81505	CIITA;NUP210;NUP188;UBA7;PLCG1;HLA-DQA1;HLA-DRB1
tRNA processing in the nucleus Homo sapiens R-HSA-6784531	0.37889	2.63363	5.70339	NUP188;NUP210;ELAC2
Hh mutants abrogate ligand secretion Homo sapiens R-HSA-5387390	0.37889	2.63363	5.70339	PSMD3;PSME4;SEL1L
Signaling by Insulin receptor Homo sapiens R-HSA-74752	0.37889	1.58189	3.42556	KSR1;AKT2;PSMD3;PSME4;FN1;TSC2;ARRB1;RASAL2;SPTAN1;ATP6V0A1
Signaling by Interleukins Homo sapiens R-HSA-449147	0.383123	1.5049	3.2238	IKBKB;STAT5A;CD4;KSR1;PSMD3;PSME4;FN1;INPPL1;STX4;ARRB1;RASAL2;SPTAN1
Proton-coupled monocarboxylate transport Homo sapiens R-HSA-433692	0.383123	9.45894	20.1959	BSG
Synthesis of Lipoxins (LX) Homo sapiens R-HSA-2142700	0.383123	9.45894	20.1959	ALOX5
Synthesis of 5-eicosatetraenoic acids Homo sapiens R-HSA-2142688	0.383123	9.45894	20.1959	ALOX5
Pyrimidine biosynthesis Homo sapiens R-HSA-500753	0.383123	9.45894	20.1959	CAD
Formation of the beta-catenin:TCF transactivating complex Homo sapiens R-HSA-201722	0.384728	2.58561	5.49992	KMT2D;TRRAP;CTNNB1
Activation of BH3-only proteins Homo sapiens R-HSA-114452	0.38904	3.50785	7.40922	AKT2;YWHAH
Degradation of GLI1 by the proteasome Homo sapiens R-HSA-5610780	0.393473	2.53931	5.30603	SUFU;PSMD3;PSME4
GLI3 is processed to GLI3R by the proteasome Homo sapiens R-HSA-5610785	0.393473	2.53931	5.30603	SUFU;PSMD3;PSME4
Degradation of GLI2 by the proteasome Homo sapiens R-HSA-5610783	0.393473	2.53931	5.30603	SUFU;PSMD3;PSME4
Frs2-mediated activation Homo sapiens R-HSA-170968	0.399265	1.63967	3.37312	KSR1;PSMD3;PSME4;FN1;ARRB1;PLCG1;RASAL2;SPTAN1
NEP/NS2 Interacts with the Cellular Export Machinery Homo sapiens R-HSA-168333	0.399265	3.38239	6.95551	NUP188;NUP210
Regulation of Glucokinase by Glucokinase Regulatory Protein Homo sapiens R-HSA-170822	0.399265	3.38239	6.95551	NUP188;NUP210
Transport of Ribonucleoproteins into the Host Nucleus Homo sapiens R-HSA-168271	0.399265	3.38239	6.95551	NUP188;NUP210
Activated NOTCH1 Transmits Signal to the Nucleus Homo sapiens R-HSA-2122948	0.399265	3.38239	6.95551	NOTCH1;ARRB1
Prolonged ERK activation events Homo sapiens R-HSA-169893	0.401096	1.62549	3.28969	KSR1;PSMD3;PSME4;FN1;ARRB1;PLCG1;RASAL2;SPTAN1
Cell Cycle Homo sapiens R-HSA-1640170	0.401096	1.38783	2.80835	DIDO1;DYNC1H1;SUN1;NUP210;NUP188;CKAP5;MAU2;PSMD3;PSME4;CEP250;ANAPC5;PPP1R12B;SFI1;ANAPC1;CDK5RAP2;YWHAH
Ca2+ pathway Homo sapiens R-HSA-4086398	0.401096	2.4515	4.94468	GNAO1;CTNNB1;PLCB2
Signaling by Leptin Homo sapiens R-HSA-2586552	0.401096	1.61849	3.24884	STAT5A;KSR1;PSMD3;PSME4;FN1;ARRB1;RASAL2;SPTAN1
Amino acid transport across the plasma membrane Homo sapiens R-HSA-352230	0.401096	3.26559	6.54054	SLC7A7;SLC6A12
Export of Viral Ribonucleoproteins from Nucleus Homo sapiens R-HSA-168274	0.401096	3.26559	6.54054	NUP188;NUP210
POLB-Dependent Long Patch Base Excision Repair Homo sapiens R-HSA-110362	0.401096	7.88205	15.6946	PARP1
Nef Mediated CD8 Down-regulation Homo sapiens R-HSA-182218	0.401096	7.88205	15.6946	AP2A1
Neurofascin interactions Homo sapiens R-HSA-447043	0.401096	7.88205	15.6946	NFASC
Regulation of gene expression in late stage (branching morphogenesis) pancreatic bud precursor cells Homo sapiens R-HSA-210744	0.401096	7.88205	15.6946	NOTCH1
Signaling by NOTCH1 t(7;9)(NOTCH1:M1580 K2555) Translocation Mutant Homo sapiens R-HSA-2660825	0.401096	7.88205	15.6946	NOTCH1
Constitutive Signaling by NOTCH1 t(7;9)(NOTCH1:M1580 K2555) Translocation Mutant Homo sapiens R-HSA-2660826	0.401096	7.88205	15.6946	NOTCH1
IkBA variant leads to EDA-ID Homo sapiens R-HSA-5603029	0.401096	7.88205	15.6946	IKBKB
Binding of TCF/LEF:CTNNB1 to target gene promoters Homo sapiens R-HSA-4411364	0.401096	7.88205	15.6946	CTNNB1
Defective HLCS causes multiple carboxylase deficiency Homo sapiens R-HSA-3371599	0.401096	7.88205	15.6946	PC
Defects in biotin (Btn) metabolism Homo sapiens R-HSA-3323169	0.401096	7.88205	15.6946	PC
Synthesis of Ketone Bodies Homo sapiens R-HSA-77111	0.401096	7.88205	15.6946	AACS
Autodegradation of Cdh1 by Cdh1:APC/C Homo sapiens R-HSA-174084	0.40317	2.40982	4.77619	PSMD3;ANAPC5;ANAPC1
IRS-mediated signalling Homo sapiens R-HSA-112399	0.40317	1.55656	3.08064	KSR1;AKT2;PSMD3;PSME4;FN1;TSC2;ARRB1;RASAL2;SPTAN1
Interleukin receptor SHC signaling Homo sapiens R-HSA-912526	0.403554	1.60466	3.1688	KSR1;PSMD3;PSME4;FN1;INPPL1;ARRB1;RASAL2;SPTAN1
Signaling by SCF-KIT Homo sapiens R-HSA-1433557	0.404907	1.51048	2.96415	STAT5A;KSR1;AKT2;PSMD3;PSME4;FN1;TSC2;ARRB1;RASAL2;SPTAN1
Regulation of beta-cell development Homo sapiens R-HSA-186712	0.404907	3.15658	6.15998	NOTCH1;AKT2
Nuclear import of Rev protein Homo sapiens R-HSA-180746	0.404907	3.15658	6.15998	NUP188;NUP210
Vpr-mediated nuclear import of PICs Homo sapiens R-HSA-180910	0.404907	3.15658	6.15998	NUP188;NUP210
TRAF6 mediated IRF7 activation Homo sapiens R-HSA-933541	0.404907	3.15658	6.15998	MAVS;IKBKE
Collagen biosynthesis and modifying enzymes Homo sapiens R-HSA-1650814	0.404907	2.36954	4.61518	COL16A1;COL9A2;COLGALT1
Synthesis of substrates in N-glycan biosythesis Homo sapiens R-HSA-446219	0.404907	2.36954	4.61518	CTSA;ST3GAL1;ST3GAL3
Insulin receptor signalling cascade Homo sapiens R-HSA-74751	0.406923	1.53952	2.97856	KSR1;AKT2;PSMD3;PSME4;FN1;TSC2;ARRB1;RASAL2;SPTAN1
VEGFR2 mediated cell proliferation Homo sapiens R-HSA-5218921	0.406923	1.58436	3.0528	KSR1;PSMD3;PSME4;FN1;ARRB1;PLCG1;RASAL2;SPTAN1
Diseases of signal transduction Homo sapiens R-HSA-5663202	0.406923	1.53393	2.94534	STAT5A;NOTCH1;AKT2;PSMD3;PSME4;SEL1L;CTNNB1;TSC2;PLCG1
IGF1R signaling cascade Homo sapiens R-HSA-2428924	0.406923	1.53393	2.94534	KSR1;AKT2;PSMD3;PSME4;FN1;TSC2;ARRB1;RASAL2;SPTAN1
Signaling by Type 1 Insulin-like Growth Factor 1 Receptor (IGF1R) Homo sapiens R-HSA-2404192	0.406923	1.53393	2.94534	KSR1;AKT2;PSMD3;PSME4;FN1;TSC2;ARRB1;RASAL2;SPTAN1
IRS-related events triggered by IGF1R Homo sapiens R-HSA-2428928	0.406923	1.53393	2.94534	KSR1;AKT2;PSMD3;PSME4;FN1;TSC2;ARRB1;RASAL2;SPTAN1
mRNA Splicing - Major Pathway Homo sapiens R-HSA-72163	0.406923	1.83929	3.53071	EFTUD2;FUS;U2AF2;DHX38;RBM5
Hedgehog ligand biogenesis Homo sapiens R-HSA-5358346	0.407786	2.33057	4.46124	PSMD3;PSME4;SEL1L
Rev-mediated nuclear export of HIV RNA Homo sapiens R-HSA-165054	0.408471	3.0546	5.81006	NUP188;NUP210
Smooth Muscle Contraction Homo sapiens R-HSA-445355	0.408471	3.0546	5.81006	SORBS3;MYLK
Signaling by ERBB4 Homo sapiens R-HSA-1236394	0.408471	1.4865	2.81581	STAT5A;KSR1;AKT2;PSMD3;PSME4;FN1;TSC2;ARRB1;RASAL2;SPTAN1
Hedgehog 'off' state Homo sapiens R-HSA-5610787	0.408471	1.99667	3.78132	SUFU;PSMD3;PSME4;ADCY7
Nef and signal transduction Homo sapiens R-HSA-164944	0.408471	6.75569	12.6186	DOCK2
IKBKG deficiency causes anhidrotic ectodermal dysplasia with immunodeficiency (EDA-ID) (via TLR) Homo sapiens R-HSA-5603027	0.408471	6.75569	12.6186	IKBKB
Free fatty acids regulate insulin secretion Homo sapiens R-HSA-400451	0.408471	6.75569	12.6186	PLCB2
Fatty Acids bound to GPR40 (FFAR1) regulate insulin secretion Homo sapiens R-HSA-434316	0.408471	6.75569	12.6186	PLCB2
Axonal growth inhibition (RHOA activation) Homo sapiens R-HSA-193634	0.408471	6.75569	12.6186	ARHGEF1
Hydrolysis of LPC Homo sapiens R-HSA-1483115	0.408471	6.75569	12.6186	GPCPD1
Synthesis of PG Homo sapiens R-HSA-1483148	0.408471	6.75569	12.6186	PLD3
mitochondrial fatty acid beta-oxidation of saturated fatty acids Homo sapiens R-HSA-77286	0.408471	6.75569	12.6186	ACADVL
Ketone body metabolism Homo sapiens R-HSA-74182	0.408471	6.75569	12.6186	AACS
Nuclear Pore Complex (NPC) Disassembly Homo sapiens R-HSA-3301854	0.408471	2.95899	5.48757	NUP188;NUP210
Striated Muscle Contraction Homo sapiens R-HSA-390522	0.408471	2.95899	5.48757	TMOD2;VIM
Synthesis of PIPs at the plasma membrane Homo sapiens R-HSA-1660499	0.408471	2.95899	5.48757	INPP4A;INPPL1
ROS, RNS production in response to bacteria Homo sapiens R-HSA-1222556	0.408471	2.95899	5.48757	SLC11A1;ATP6V0A1
Signalling to ERKs Homo sapiens R-HSA-187687	0.408471	1.55162	2.86971	KSR1;PSMD3;PSME4;FN1;ARRB1;PLCG1;RASAL2;SPTAN1
O-linked glycosylation of mucins Homo sapiens R-HSA-913709	0.408471	2.25636	4.17298	MUC12;ST3GAL1;ST3GAL3
Activation of NF-kappaB in B cells Homo sapiens R-HSA-1169091	0.408471	2.25636	4.17298	IKBKB;PSMD3;PSME4
Signaling by Wnt Homo sapiens R-HSA-195721	0.416385	1.49584	2.72374	GNAO1;KMT2D;TRRAP;AKT2;PSMD3;PSME4;CTNNB1;AP2A1;PLCB2
Glycerophospholipid biosynthesis Homo sapiens R-HSA-1483206	0.416385	1.93525	3.51931	LPCAT2;GPCPD1;PLD3;AGPAT4
Regulation of RAS by GAPs Homo sapiens R-HSA-5658442	0.416385	2.22099	4.03794	PSMD3;PSME4;RASAL2
Signaling by PTK6 Homo sapiens R-HSA-8848021	0.416385	2.22099	4.03794	ARAP1;RASAL2;PELP1
Interactions of Rev with host cellular proteins Homo sapiens R-HSA-177243	0.416508	2.86918	5.18967	NUP188;NUP210
Interactions of Vpr with host cellular proteins Homo sapiens R-HSA-176033	0.416508	2.86918	5.18967	NUP188;NUP210
Bile acid and bile salt metabolism Homo sapiens R-HSA-194068	0.416508	2.86918	5.18967	ABCC3;CYP27A1
Cell Cycle, Mitotic Homo sapiens R-HSA-69278	0.421437	1.37823	2.47257	DYNC1H1;NUP210;NUP188;CKAP5;MAU2;PSMD3;PSME4;CEP250;ANAPC5;PPP1R12B;SFI1;ANAPC1;CDK5RAP2
Amyloid fiber formation Homo sapiens R-HSA-977225	0.422067	2.18671	3.90853	GGA2;TGFBI;MFGE8
Sperm Motility And Taxes Homo sapiens R-HSA-1300642	0.422067	5.91093	10.4045	CATSPERG
Organic cation transport Homo sapiens R-HSA-549127	0.422067	5.91093	10.4045	SLC22A5
Type I hemidesmosome assembly Homo sapiens R-HSA-446107	0.422067	5.91093	10.4045	PLEC
Sodium/Proton exchangers Homo sapiens R-HSA-425986	0.422067	5.91093	10.4045	SLC9A6
Cohesin Loading onto Chromatin Homo sapiens R-HSA-2470946	0.422067	5.91093	10.4045	MAU2
Alpha-defensins Homo sapiens R-HSA-1462054	0.422067	5.91093	10.4045	CD4
AKT phosphorylates targets in the nucleus Homo sapiens R-HSA-198693	0.422067	5.91093	10.4045	AKT2
PTK6 Regulates RTKs and Their Effectors AKT1 and DOK1 Homo sapiens R-HSA-8849469	0.422067	5.91093	10.4045	ARAP1
CHL1 interactions Homo sapiens R-HSA-447041	0.422067	5.91093	10.4045	ITGB1
p75NTR regulates axonogenesis Homo sapiens R-HSA-193697	0.422067	5.91093	10.4045	ARHGEF1
Neuronal System Homo sapiens R-HSA-112316	0.429587	1.46465	2.548	CACNB3;KCNC4;KCNA2;SLC6A12;CACNA1A;AP2A1;KCNAB2;PLCB2;ADCY7
Platelet Aggregation (Plug Formation) Homo sapiens R-HSA-76009	0.435944	2.70495	4.65818	FN1;RAPGEF3
HIV Infection Homo sapiens R-HSA-162906	0.437367	1.54571	2.65206	CD4;NUP210;NUP188;PSMD3;PSME4;AP2A1;DOCK2
mRNA Splicing Homo sapiens R-HSA-72172	0.437367	1.70609	2.92272	EFTUD2;FUS;U2AF2;DHX38;RBM5
Lipid digestion, mobilization, and transport Homo sapiens R-HSA-73923	0.438875	2.08991	3.55116	ABCA1;LPL;ABCG1
Transport of vitamins, nucleosides, and related molecules Homo sapiens R-HSA-425397	0.438875	2.62967	4.42054	SLC5A6;SLCO2B1
Signaling by FGFR1 in disease Homo sapiens R-HSA-5655302	0.438875	2.62967	4.42054	STAT5A;PLCG1
Creatine metabolism Homo sapiens R-HSA-71288	0.438875	5.25389	8.74755	SLC6A12
Zinc influx into cells by the SLC39 gene family Homo sapiens R-HSA-442380	0.438875	5.25389	8.74755	SLC39A10
Reactions specific to the complex N-glycan synthesis pathway Homo sapiens R-HSA-975578	0.438875	5.25389	8.74755	MAN2A1
HDR through MMEJ (alt-NHEJ) Homo sapiens R-HSA-5685939	0.438875	5.25389	8.74755	PARP1
IRAK1 recruits IKK complex Homo sapiens R-HSA-937039	0.438875	5.25389	8.74755	IKBKB
IRAK1 recruits IKK complex upon TLR7/8 or 9 stimulation Homo sapiens R-HSA-975144	0.438875	5.25389	8.74755	IKBKB
Role of second messengers in netrin-1 signaling Homo sapiens R-HSA-418890	0.438875	5.25389	8.74755	PLCG1
GP1b-IX-V activation signalling Homo sapiens R-HSA-430116	0.438875	5.25389	8.74755	FLNA
Adenylate cyclase activating pathway Homo sapiens R-HSA-170660	0.438875	5.25389	8.74755	ADCY7
Acetylcholine regulates insulin secretion Homo sapiens R-HSA-399997	0.438875	5.25389	8.74755	PLCB2
Synthesis of PIPs at the late endosome membrane Homo sapiens R-HSA-1660517	0.438875	5.25389	8.74755	FIG4
Glycoprotein hormones Homo sapiens R-HSA-209822	0.438875	5.25389	8.74755	INHBA
Thyroxine biosynthesis Homo sapiens R-HSA-209968	0.438875	5.25389	8.74755	DUOX1
Collagen degradation Homo sapiens R-HSA-1442490	0.445714	2.55847	4.19932	COL16A1;COL9A2
mTOR signalling Homo sapiens R-HSA-165159	0.445714	2.55847	4.19932	AKT2;TSC2
NS1 Mediated Effects on Host Pathways Homo sapiens R-HSA-168276	0.445714	2.55847	4.19932	NUP188;NUP210
M Phase Homo sapiens R-HSA-68886	0.447343	1.46097	2.38867	MAU2;NUP210;NUP188;PSMD3;PSME4;ANAPC5;CKAP5;ANAPC1
Fc epsilon receptor (FCERI) signaling Homo sapiens R-HSA-2454202	0.458077	1.36146	2.19001	IKBKB;KSR1;AKT2;PSMD3;PSME4;FN1;TSC2;ARRB1;PLCG1;RASAL2;SPTAN1
PKB-mediated events Homo sapiens R-HSA-109703	0.459407	2.49102	3.99306	AKT2;TSC2
SUMOylation of DNA damage response and repair proteins Homo sapiens R-HSA-3108214	0.461528	1.9734	3.1373	NUP188;NUP210;PARP1
Transport of organic anions Homo sapiens R-HSA-879518	0.461528	4.72826	7.4694	SLCO2B1
Signaling by FGFR4 in disease Homo sapiens R-HSA-5655291	0.461528	4.72826	7.4694	PLCG1
RHO GTPases activate IQGAPs Homo sapiens R-HSA-5626467	0.461528	4.72826	7.4694	CTNNB1
Interleukin-7 signaling Homo sapiens R-HSA-1266695	0.461528	4.72826	7.4694	STAT5A
Sodium/Calcium exchangers Homo sapiens R-HSA-425561	0.461528	4.72826	7.4694	SLC8B1
Apoptotic cleavage of cell adhesion proteins Homo sapiens R-HSA-351906	0.461528	4.72826	7.4694	CTNNB1
Host Interactions with Influenza Factors Homo sapiens R-HSA-168253	0.463025	2.42702	3.80044	NUP188;NUP210
Pre-NOTCH Transcription and Translation Homo sapiens R-HSA-1912408	0.463025	2.42702	3.80044	NOTCH2;NOTCH1
Signaling by the B Cell Receptor (BCR) Homo sapiens R-HSA-983705	0.463025	1.46964	2.28419	IKBKB;STIM1;AKT2;PSMD3;PSME4;TSC2;PLCG1
Senescence-Associated Secretory Phenotype (SASP) Homo sapiens R-HSA-2559582	0.463025	1.91987	2.95339	EHMT1;ANAPC5;ANAPC1
Intrinsic Pathway for Apoptosis Homo sapiens R-HSA-109606	0.463025	2.36622	3.62028	AKT2;YWHAH
Viral Messenger RNA Synthesis Homo sapiens R-HSA-168325	0.463025	2.36622	3.62028	NUP188;NUP210
Netrin-1 signaling Homo sapiens R-HSA-373752	0.463025	2.36622	3.62028	AGAP2;PLCG1
tRNA Aminoacylation Homo sapiens R-HSA-379724	0.463025	2.36622	3.62028	TARS2;CARS2
GRB2 events in EGFR signaling Homo sapiens R-HSA-179812	0.463025	1.4566	2.22354	KSR1;PSMD3;PSME4;FN1;ARRB1;RASAL2;SPTAN1
SHC1 events in EGFR signaling Homo sapiens R-HSA-180336	0.463025	1.4566	2.22354	KSR1;PSMD3;PSME4;FN1;ARRB1;RASAL2;SPTAN1
SOS-mediated signalling Homo sapiens R-HSA-112412	0.463025	1.4566	2.22354	KSR1;PSMD3;PSME4;FN1;ARRB1;RASAL2;SPTAN1
SHC1 events in ERBB4 signaling Homo sapiens R-HSA-1250347	0.463025	1.4566	2.22354	KSR1;PSMD3;PSME4;FN1;ARRB1;RASAL2;SPTAN1
RAF/MAP kinase cascade Homo sapiens R-HSA-5673001	0.463025	1.4566	2.22354	KSR1;PSMD3;PSME4;FN1;ARRB1;RASAL2;SPTAN1
Biosynthesis of the N-glycan precursor (dolichol lipid-linked oligosaccharide, LLO) and transfer to a nascent protein Homo sapiens R-HSA-446193	0.463025	1.89417	2.86655	CTSA;ST3GAL1;ST3GAL3
FRS-mediated FGFR2 signaling Homo sapiens R-HSA-5654700	0.463025	1.45017	2.19387	KSR1;PSMD3;PSME4;FN1;ARRB1;RASAL2;SPTAN1
FRS-mediated FGFR4 signaling Homo sapiens R-HSA-5654712	0.463025	1.45017	2.19387	KSR1;PSMD3;PSME4;FN1;ARRB1;RASAL2;SPTAN1
FRS-mediated FGFR3 signaling Homo sapiens R-HSA-5654706	0.463025	1.45017	2.19387	KSR1;PSMD3;PSME4;FN1;ARRB1;RASAL2;SPTAN1
FRS-mediated FGFR1 signaling Homo sapiens R-HSA-5654693	0.463025	1.45017	2.19387	KSR1;PSMD3;PSME4;FN1;ARRB1;RASAL2;SPTAN1
Defective EXT2 causes exostoses 2 Homo sapiens R-HSA-3656237	0.463025	4.2982	6.45919	AGRN
Defective EXT1 causes exostoses 1, TRPS2 and CHDS Homo sapiens R-HSA-3656253	0.463025	4.2982	6.45919	AGRN
Keratan sulfate degradation Homo sapiens R-HSA-2022857	0.463025	4.2982	6.45919	HEXA
Hyaluronan uptake and degradation Homo sapiens R-HSA-2160916	0.463025	4.2982	6.45919	HEXA
Endosomal/Vacuolar pathway Homo sapiens R-HSA-1236977	0.463025	4.2982	6.45919	LNPEP
Chk1/Chk2(Cds1) mediated inactivation of Cyclin B:Cdk1 complex Homo sapiens R-HSA-75035	0.463025	4.2982	6.45919	YWHAH
NOTCH2 intracellular domain regulates transcription Homo sapiens R-HSA-2197563	0.463025	4.2982	6.45919	NOTCH2
The NLRP3 inflammasome Homo sapiens R-HSA-844456	0.463025	4.2982	6.45919	P2RX7
Vitamin B5 (pantothenate) metabolism Homo sapiens R-HSA-199220	0.463025	4.2982	6.45919	SLC5A6
Peptide hormone biosynthesis Homo sapiens R-HSA-209952	0.463025	4.2982	6.45919	INHBA
Lysine catabolism Homo sapiens R-HSA-71064	0.463025	4.2982	6.45919	OGDH
ARMS-mediated activation Homo sapiens R-HSA-170984	0.474924	1.43119	2.10744	KSR1;PSMD3;PSME4;FN1;ARRB1;RASAL2;SPTAN1
Signalling to p38 via RIT and RIN Homo sapiens R-HSA-187706	0.474924	1.43119	2.10744	KSR1;PSMD3;PSME4;FN1;ARRB1;RASAL2;SPTAN1
Intra-Golgi traffic Homo sapiens R-HSA-6811438	0.475241	2.25331	3.29328	MAN2A1;COG4
SUMOylation of DNA replication proteins Homo sapiens R-HSA-4615885	0.475241	2.25331	3.29328	NUP188;NUP210
Transcriptional activity of SMAD2/SMAD3:SMAD4 heterotrimer Homo sapiens R-HSA-2173793	0.475241	2.25331	3.29328	SKI;PARP1
Phase 0 - rapid depolarisation Homo sapiens R-HSA-5576892	0.475241	2.25331	3.29328	CACNB3;SCN8A
TCF dependent signaling in response to WNT Homo sapiens R-HSA-201681	0.475241	1.47399	2.14609	KMT2D;TRRAP;AKT2;PSMD3;PSME4;CTNNB1
MAPK1/MAPK3 signaling Homo sapiens R-HSA-5684996	0.475241	1.41881	2.05188	KSR1;PSMD3;PSME4;FN1;ARRB1;RASAL2;SPTAN1
Mitotic Telophase/Cytokinesis Homo sapiens R-HSA-68884	0.475241	3.93981	5.6447	MAU2
WNT5A-dependent internalization of FZD2, FZD5 and ROR2 Homo sapiens R-HSA-5140745	0.475241	3.93981	5.6447	AP2A1
Retrograde neurotrophin signalling Homo sapiens R-HSA-177504	0.475241	3.93981	5.6447	AP2A1
p75NTR recruits signalling complexes Homo sapiens R-HSA-209543	0.475241	3.93981	5.6447	IKBKB
NF-kB is activated and signals survival Homo sapiens R-HSA-209560	0.475241	3.93981	5.6447	IKBKB
Downregulation of ERBB2:ERBB3 signaling Homo sapiens R-HSA-1358803	0.475241	3.93981	5.6447	AKT2
Platelet Adhesion to exposed collagen Homo sapiens R-HSA-75892	0.475241	3.93981	5.6447	ITGB1
Synthesis, secretion, and inactivation of Glucose-dependent Insulinotropic Polypeptide (GIP) Homo sapiens R-HSA-400511	0.475241	3.93981	5.6447	SEC11A
Signaling by Activin Homo sapiens R-HSA-1502540	0.475241	3.93981	5.6447	INHBA
Fcgamma receptor (FCGR) dependent phagocytosis Homo sapiens R-HSA-2029480	0.475241	1.63344	2.33939	NCKAP1L;MYO9B;PLCG1;PLD3
SUMOylation of RNA binding proteins Homo sapiens R-HSA-4570464	0.475241	2.2008	3.14465	NUP188;NUP210
Signaling by ERBB2 Homo sapiens R-HSA-1227986	0.475241	2.2008	3.14465	AKT2;PLCG1
Degradation of beta-catenin by the destruction complex Homo sapiens R-HSA-195253	0.479229	1.7979	2.54974	PSMD3;PSME4;CTNNB1
Cellular Senescence Homo sapiens R-HSA-2559583	0.479925	1.51884	2.14825	MINK1;EHMT1;ANAPC5;ANAPC1;CABIN1
Separation of Sister Chromatids Homo sapiens R-HSA-2467813	0.485427	1.50909	2.11064	PSMD3;PSME4;ANAPC5;CKAP5;ANAPC1
Signalling to RAS Homo sapiens R-HSA-167044	0.485427	1.38877	1.91981	KSR1;PSMD3;PSME4;FN1;ARRB1;RASAL2;SPTAN1
FCERI mediated MAPK activation Homo sapiens R-HSA-2871796	0.485427	1.35032	1.85544	KSR1;PSMD3;PSME4;FN1;ARRB1;PLCG1;RASAL2;SPTAN1
TP53 Regulates Metabolic Genes Homo sapiens R-HSA-5628897	0.485427	1.75333	2.40778	AKT2;TSC2;YWHAH
Metabolism of polyamines Homo sapiens R-HSA-351202	0.485427	1.75333	2.40778	PSMD3;PSME4;SLC6A12
Organic cation/anion/zwitterion transport Homo sapiens R-HSA-549132	0.485427	3.63657	4.97699	SLC22A5
CS/DS degradation Homo sapiens R-HSA-2024101	0.485427	3.63657	4.97699	HEXA
Early Phase of HIV Life Cycle Homo sapiens R-HSA-162594	0.485427	3.63657	4.97699	CD4
Regulation of TP53 Activity through Association with Co-factors Homo sapiens R-HSA-6804759	0.485427	3.63657	4.97699	AKT2
Repression of WNT target genes Homo sapiens R-HSA-4641265	0.485427	3.63657	4.97699	CTNNB1
Inhibition of adenylate cyclase pathway Homo sapiens R-HSA-997269	0.485427	3.63657	4.97699	ADCY7
Adenylate cyclase inhibitory pathway Homo sapiens R-HSA-170670	0.485427	3.63657	4.97699	ADCY7
Synthesis of bile acids and bile salts via 24-hydroxycholesterol Homo sapiens R-HSA-193775	0.485427	3.63657	4.97699	CYP27A1
Nicotinate metabolism Homo sapiens R-HSA-196807	0.485427	3.63657	4.97699	NADSYN1
Regulation of pyruvate dehydrogenase (PDH) complex Homo sapiens R-HSA-204174	0.485427	3.63657	4.97699	PDPR
Antigen activates B Cell Receptor (BCR) leading to generation of second messengers Homo sapiens R-HSA-983695	0.485427	2.10277	2.87337	STIM1;PLCG1
WNT5A-dependent internalization of FZD4 Homo sapiens R-HSA-5099900	0.492733	3.37664	4.42184	AP2A1
N-Glycan antennae elongation Homo sapiens R-HSA-975577	0.492733	3.37664	4.42184	MGAT5
Regulation of innate immune responses to cytosolic DNA Homo sapiens R-HSA-3134975	0.492733	3.37664	4.42184	TRIM56
Prolactin receptor signaling Homo sapiens R-HSA-1170546	0.492733	3.37664	4.42184	STAT5A
Constitutive Signaling by NOTCH1 HD Domain Mutants Homo sapiens R-HSA-2691232	0.492733	3.37664	4.42184	NOTCH1
Signaling by NOTCH1 HD Domain Mutants in Cancer Homo sapiens R-HSA-2691230	0.492733	3.37664	4.42184	NOTCH1
S33 mutants of beta-catenin aren't phosphorylated Homo sapiens R-HSA-5358747	0.492733	3.37664	4.42184	CTNNB1
S45 mutants of beta-catenin aren't phosphorylated Homo sapiens R-HSA-5358751	0.492733	3.37664	4.42184	CTNNB1
phosphorylation site mutants of CTNNB1 are not targeted to the proteasome by the destruction complex Homo sapiens R-HSA-4839743	0.492733	3.37664	4.42184	CTNNB1
T41 mutants of beta-catenin aren't phosphorylated Homo sapiens R-HSA-5358752	0.492733	3.37664	4.42184	CTNNB1
S37 mutants of beta-catenin aren't phosphorylated Homo sapiens R-HSA-5358749	0.492733	3.37664	4.42184	CTNNB1
Misspliced GSK3beta mutants stabilize beta-catenin Homo sapiens R-HSA-5339716	0.492733	3.37664	4.42184	CTNNB1
Signaling by EGFRvIII in Cancer Homo sapiens R-HSA-5637812	0.492733	3.37664	4.42184	PLCG1
Constitutive Signaling by EGFRvIII Homo sapiens R-HSA-5637810	0.492733	3.37664	4.42184	PLCG1
GRB2:SOS provides linkage to MAPK signaling for Integrins Homo sapiens R-HSA-354194	0.492733	3.37664	4.42184	FN1
p130Cas linkage to MAPK signaling for integrins Homo sapiens R-HSA-372708	0.492733	3.37664	4.42184	FN1
Recycling of bile acids and salts Homo sapiens R-HSA-159418	0.492733	3.37664	4.42184	ABCC3
Synthesis of bile acids and bile salts via 27-hydroxycholesterol Homo sapiens R-HSA-193807	0.492733	3.37664	4.42184	CYP27A1
Retrograde transport at the Trans-Golgi-Network Homo sapiens R-HSA-6811440	0.492733	2.01309	2.63243	TGOLN2;COG4
Regulation of activated PAK-2p34 by proteasome mediated degradation Homo sapiens R-HSA-211733	0.492733	2.01309	2.63243	PSMD3;PSME4
Transmission across Chemical Synapses Homo sapiens R-HSA-112315	0.495345	1.38684	1.79174	CACNB3;SLC6A12;CACNA1A;AP2A1;PLCB2;ADCY7
Metabolism of non-coding RNA Homo sapiens R-HSA-194441	0.495345	1.97105	2.52198	NUP188;NUP210
snRNP Assembly Homo sapiens R-HSA-191859	0.495345	1.97105	2.52198	NUP188;NUP210
CDK-mediated phosphorylation and removal of Cdc6 Homo sapiens R-HSA-69017	0.495345	1.97105	2.52198	PSMD3;PSME4
Ubiquitin-dependent degradation of Cyclin D1 Homo sapiens R-HSA-69229	0.495345	1.97105	2.52198	PSMD3;PSME4
Ubiquitin-dependent degradation of Cyclin D Homo sapiens R-HSA-75815	0.495345	1.97105	2.52198	PSMD3;PSME4
Regulation of Apoptosis Homo sapiens R-HSA-169911	0.495345	1.97105	2.52198	PSMD3;PSME4
Regulation of ornithine decarboxylase (ODC) Homo sapiens R-HSA-350562	0.495345	1.97105	2.52198	PSMD3;PSME4
Synthesis of glycosylphosphatidylinositol (GPI) Homo sapiens R-HSA-162710	0.495345	3.15137	3.95465	PIGG
STING mediated induction of host immune responses Homo sapiens R-HSA-1834941	0.495345	3.15137	3.95465	STAT6
p75NTR signals via NF-kB Homo sapiens R-HSA-193639	0.495345	3.15137	3.95465	IKBKB
Spry regulation of FGF signaling Homo sapiens R-HSA-1295596	0.495345	3.15137	3.95465	MKNK1
MAP3K8 (TPL2)-dependent MAPK1/3 activation Homo sapiens R-HSA-5684264	0.495345	3.15137	3.95465	IKBKB
Regulated Necrosis Homo sapiens R-HSA-5218859	0.495345	3.15137	3.95465	MLKL
RIPK1-mediated regulated necrosis Homo sapiens R-HSA-5213460	0.495345	3.15137	3.95465	MLKL
Rap1 signalling Homo sapiens R-HSA-392517	0.495345	3.15137	3.95465	RAPGEF3
Metabolism of Angiotensinogen to Angiotensins Homo sapiens R-HSA-2022377	0.495345	3.15137	3.95465	ANPEP
PKA activation Homo sapiens R-HSA-163615	0.495345	3.15137	3.95465	ADCY7
Nuclear Envelope Breakdown Homo sapiens R-HSA-2980766	0.495345	1.93072	2.41756	NUP188;NUP210
mRNA 3'-end processing Homo sapiens R-HSA-72187	0.495345	1.93072	2.41756	U2AF2;DHX38
Post-Elongation Processing of Intron-Containing pre-mRNA Homo sapiens R-HSA-112296	0.495345	1.93072	2.41756	U2AF2;DHX38
Autodegradation of the E3 ubiquitin ligase COP1 Homo sapiens R-HSA-349425	0.495345	1.93072	2.41756	PSMD3;PSME4
G-protein beta:gamma signalling Homo sapiens R-HSA-397795	0.495345	1.93072	2.41756	AKT2;PLCB2
Ion homeostasis Homo sapiens R-HSA-5578775	0.495345	1.93072	2.41756	RYR1;STIM1
Mitotic Anaphase Homo sapiens R-HSA-68882	0.498626	1.40948	1.74279	PSMD3;PSME4;ANAPC5;CKAP5;ANAPC1
PCP/CE pathway Homo sapiens R-HSA-4086400	0.498626	1.61328	1.9821	PSMD3;PSME4;AP2A1
p53-Independent DNA Damage Response Homo sapiens R-HSA-69610	0.498626	1.89201	2.31876	PSMD3;PSME4
p53-Independent G1/S DNA damage checkpoint Homo sapiens R-HSA-69613	0.498626	1.89201	2.31876	PSMD3;PSME4
Ubiquitin Mediated Degradation of Phosphorylated Cdc25A Homo sapiens R-HSA-69601	0.498626	1.89201	2.31876	PSMD3;PSME4
Mitotic Metaphase and Anaphase Homo sapiens R-HSA-2555396	0.498626	1.40107	1.71312	PSMD3;PSME4;ANAPC5;CKAP5;ANAPC1
Fatty acid, triacylglycerol, and ketone body metabolism Homo sapiens R-HSA-535734	0.498626	1.34699	1.63916	ABCA1;MED12;ACADVL;SIN3B;AACS;AGPAT4
Zinc transporters Homo sapiens R-HSA-435354	0.498626	2.95426	3.55733	SLC39A10
Hyaluronan metabolism Homo sapiens R-HSA-2142845	0.498626	2.95426	3.55733	HEXA
TNF receptor superfamily (TNFSF) members mediating non-canonical NF-kB pathway Homo sapiens R-HSA-5676594	0.498626	2.95426	3.55733	TNFSF12
Trafficking of GluR2-containing AMPA receptors Homo sapiens R-HSA-416993	0.498626	2.95426	3.55733	AP2A1
Formation of Senescence-Associated Heterochromatin Foci (SAHF) Homo sapiens R-HSA-2559584	0.498626	2.95426	3.55733	CABIN1
Platelet sensitization by LDL Homo sapiens R-HSA-432142	0.498626	2.95426	3.55733	PECAM1
Beta-catenin phosphorylation cascade Homo sapiens R-HSA-196299	0.498626	2.95426	3.55733	CTNNB1
RHO GTPases Activate ROCKs Homo sapiens R-HSA-5627117	0.498626	2.95426	3.55733	PPP1R12B
Synthesis, secretion, and deacylation of Ghrelin Homo sapiens R-HSA-422085	0.498626	2.95426	3.55733	SEC11A
PKA-mediated phosphorylation of CREB Homo sapiens R-HSA-111931	0.498626	2.95426	3.55733	ADCY7
PKA activation in glucagon signalling Homo sapiens R-HSA-164378	0.498626	2.95426	3.55733	ADCY7
Chylomicron-mediated lipid transport Homo sapiens R-HSA-174800	0.498626	2.95426	3.55733	LPL
Mitochondrial Fatty Acid Beta-Oxidation Homo sapiens R-HSA-77289	0.498626	2.95426	3.55733	ACADVL
XBP1(S) activates chaperone genes Homo sapiens R-HSA-381038	0.498626	1.85482	2.22519	ACADVL;CUL7
Vif-mediated degradation of APOBEC3G Homo sapiens R-HSA-180585	0.498626	1.85482	2.22519	PSMD3;PSME4
Arachidonic acid metabolism Homo sapiens R-HSA-2142753	0.498626	1.85482	2.22519	ALOX5;LTA4H
Interferon gamma signaling Homo sapiens R-HSA-877300	0.50221	1.57727	1.87785	CIITA;HLA-DQA1;HLA-DRB1
Cardiac conduction Homo sapiens R-HSA-5576891	0.505262	1.44529	1.70348	RYR1;CACNB3;STIM1;SCN8A
SCF-beta-TrCP mediated degradation of Emi1 Homo sapiens R-HSA-174113	0.505262	1.81905	2.1365	PSMD3;PSME4
Stabilization of p53 Homo sapiens R-HSA-69541	0.505262	1.81905	2.1365	PSMD3;PSME4
AUF1 (hnRNP D0) binds and destabilizes mRNA Homo sapiens R-HSA-450408	0.505262	1.81905	2.1365	PSMD3;PSME4
Degradation of AXIN Homo sapiens R-HSA-4641257	0.505262	1.81905	2.1365	PSMD3;PSME4
Defective GALNT12 causes colorectal cancer 1 (CRCS1) Homo sapiens R-HSA-5083636	0.505262	2.78034	3.21631	MUC12
Defective GALNT3 causes familial hyperphosphatemic tumoral calcinosis (HFTC) Homo sapiens R-HSA-5083625	0.505262	2.78034	3.21631	MUC12
Activation of SMO Homo sapiens R-HSA-5635838	0.505262	2.78034	3.21631	ARRB1
Signaling by cytosolic FGFR1 fusion mutants Homo sapiens R-HSA-1839117	0.505262	2.78034	3.21631	STAT5A
Activation of IRF3/IRF7 mediated by TBK1/IKK epsilon Homo sapiens R-HSA-936964	0.505262	2.78034	3.21631	IKBKE
cGMP effects Homo sapiens R-HSA-418457	0.505262	2.78034	3.21631	PDE1B
Defects in vitamin and cofactor metabolism Homo sapiens R-HSA-3296482	0.505262	2.78034	3.21631	PC
Amine-derived hormones Homo sapiens R-HSA-209776	0.505262	2.78034	3.21631	DUOX1
Intra-Golgi and retrograde Golgi-to-ER traffic Homo sapiens R-HSA-6811442	0.505262	1.36046	1.57299	TGOLN2;DYNC1H1;COPA;MAN2A1;COG4
TNFR2 non-canonical NF-kB pathway Homo sapiens R-HSA-5668541	0.505262	1.54282	1.7802	TNFSF12;PSMD3;PSME4
EPH-Ephrin signaling Homo sapiens R-HSA-2682334	0.505262	1.54282	1.7802	ARHGEF28;AP2A1;ARHGEF7
IRE1alpha activates chaperones Homo sapiens R-HSA-381070	0.506257	1.78464	2.05235	ACADVL;CUL7
SUMO E3 ligases SUMOylate target proteins Homo sapiens R-HSA-3108232	0.510217	1.52615	1.73369	NUP188;NUP210;PARP1
Degradation of DVL Homo sapiens R-HSA-4641258	0.510217	1.7515	1.97246	PSMD3;PSME4
Visual phototransduction Homo sapiens R-HSA-2187338	0.510217	1.50984	1.68864	LRP1;LPL;AGRN
Cell Cycle Checkpoints Homo sapiens R-HSA-69620	0.510217	1.33719	1.49509	PSMD3;PSME4;ANAPC5;ANAPC1;YWHAH
GABA synthesis, release, reuptake and degradation Homo sapiens R-HSA-888590	0.510217	2.62574	2.92121	SLC6A12
Na+/Cl- dependent neurotransmitter transporters Homo sapiens R-HSA-442660	0.510217	2.62574	2.92121	SLC6A12
Defective B3GALT6 causes EDSP2 and SEMDJL1 Homo sapiens R-HSA-4420332	0.510217	2.62574	2.92121	AGRN
Defective B4GALT7 causes EDS, progeroid type Homo sapiens R-HSA-3560783	0.510217	2.62574	2.92121	AGRN
Defective B3GAT3 causes JDSSDHD Homo sapiens R-HSA-3560801	0.510217	2.62574	2.92121	AGRN
Regulation of TP53 Activity through Methylation Homo sapiens R-HSA-6804760	0.510217	2.62574	2.92121	EHMT1
Constitutive Signaling by Ligand-Responsive EGFR Cancer Variants Homo sapiens R-HSA-1236382	0.510217	2.62574	2.92121	PLCG1
Signaling by Ligand-Responsive EGFR Variants in Cancer Homo sapiens R-HSA-5637815	0.510217	2.62574	2.92121	PLCG1
Signaling by EGFR in Cancer Homo sapiens R-HSA-1643713	0.510217	2.62574	2.92121	PLCG1
Ephrin signaling Homo sapiens R-HSA-3928664	0.510217	2.62574	2.92121	ARHGEF7
Scavenging by Class A Receptors Homo sapiens R-HSA-3000480	0.510217	2.62574	2.92121	MARCO
Citric acid cycle (TCA cycle) Homo sapiens R-HSA-71403	0.510217	2.62574	2.92121	OGDH
Meiotic synapsis Homo sapiens R-HSA-1221632	0.514202	1.71957	1.89655	DIDO1;SUN1
CLEC7A (Dectin-1) signaling Homo sapiens R-HSA-5607764	0.522012	1.47823	1.60271	IKBKB;PSMD3;PSME4
Potassium Channels Homo sapiens R-HSA-1296071	0.522012	1.47823	1.60271	KCNC4;KCNA2;KCNAB2
NIK-->noncanonical NF-kB signaling Homo sapiens R-HSA-5676590	0.522161	1.68878	1.82437	PSMD3;PSME4
CDT1 association with the CDC6:ORC:origin complex Homo sapiens R-HSA-68827	0.522161	1.68878	1.82437	PSMD3;PSME4
Chondroitin sulfate biosynthesis Homo sapiens R-HSA-2022870	0.523247	2.48741	2.664	CHST12
Defective C1GALT1C1 causes Tn polyagglutination syndrome (TNPS) Homo sapiens R-HSA-5083632	0.523247	2.48741	2.664	MUC12
Regulation of gene expression in beta cells Homo sapiens R-HSA-210745	0.523247	2.48741	2.664	AKT2
G beta:gamma signalling through PLC beta Homo sapiens R-HSA-418217	0.523247	2.48741	2.664	PLCB2
The role of GTSE1 in G2/M progression after G2 checkpoint Homo sapiens R-HSA-8852276	0.528564	1.65906	1.75568	PSMD3;PSME4
Assembly of the primary cilium Homo sapiens R-HSA-5617833	0.528564	1.30012	1.37461	DYNC1H1;CEP250;CKAP5;SFI1;CDK5RAP2
SUMOylation Homo sapiens R-HSA-2990846	0.530867	1.44791	1.52198	NUP188;NUP210;PARP1
Cleavage of Growing Transcript in the Termination Region Homo sapiens R-HSA-109688	0.531665	1.63037	1.69028	U2AF2;DHX38
RNA Polymerase II Transcription Termination Homo sapiens R-HSA-73856	0.531665	1.63037	1.69028	U2AF2;DHX38
Post-Elongation Processing of the Transcript Homo sapiens R-HSA-76044	0.531665	1.63037	1.69028	U2AF2;DHX38
RHO GTPases activate PKNs Homo sapiens R-HSA-5625740	0.531665	1.63037	1.69028	PPP1R12B;YWHAH
Role of phospholipids in phagocytosis Homo sapiens R-HSA-2029485	0.531665	1.63037	1.69028	PLCG1;PLD3
HS-GAG degradation Homo sapiens R-HSA-2024096	0.531665	2.36292	2.43835	AGRN
Signal transduction by L1 Homo sapiens R-HSA-445144	0.531665	2.36292	2.43835	ITGB1
NOTCH2 Activation and Transmission of Signal to the Nucleus Homo sapiens R-HSA-2979096	0.531665	2.36292	2.43835	NOTCH2
RIP-mediated NFkB activation via ZBP1 Homo sapiens R-HSA-1810476	0.531665	2.36292	2.43835	IKBKB
Presynaptic function of Kainate receptors Homo sapiens R-HSA-500657	0.531665	2.36292	2.43835	PLCB2
tRNA processing Homo sapiens R-HSA-72306	0.537518	1.41881	1.44607	NUP188;NUP210;ELAC2
Dectin-1 mediated noncanonical NF-kB signaling Homo sapiens R-HSA-5607761	0.538422	1.60266	1.62795	PSMD3;PSME4
Downstream signaling events of B Cell Receptor (BCR) Homo sapiens R-HSA-1168372	0.543025	1.26503	1.26476	IKBKB;AKT2;PSMD3;PSME4;TSC2
CD28 dependent PI3K/Akt signaling Homo sapiens R-HSA-389357	0.543025	2.25029	2.23923	AKT2
Resolution of AP sites via the multiple-nucleotide patch replacement pathway Homo sapiens R-HSA-110373	0.543025	2.25029	2.23923	PARP1
CTLA4 inhibitory signaling Homo sapiens R-HSA-389513	0.543025	2.25029	2.23923	AKT2
Signaling by FGFR3 point mutants in cancer Homo sapiens R-HSA-8853338	0.543025	2.25029	2.23923	PLCG1
Signaling by FGFR3 in disease Homo sapiens R-HSA-5655332	0.543025	2.25029	2.23923	PLCG1
Nephrin interactions Homo sapiens R-HSA-373753	0.543025	2.25029	2.23923	SPTAN1
MAPK family signaling cascades Homo sapiens R-HSA-5683057	0.549067	1.1959	1.16923	KSR1;PSMD3;PSME4;FN1;ARRB1;RASAL2;SPTAN1
Signaling by FGFR in disease Homo sapiens R-HSA-1226099	0.549067	1.54995	1.51184	STAT5A;PLCG1
p53-Dependent G1/S DNA damage checkpoint Homo sapiens R-HSA-69580	0.549067	1.54995	1.51184	PSMD3;PSME4
p53-Dependent G1 DNA Damage Response Homo sapiens R-HSA-69563	0.549067	1.54995	1.51184	PSMD3;PSME4
Asymmetric localization of PCP proteins Homo sapiens R-HSA-4608870	0.549067	1.54995	1.51184	PSMD3;PSME4
Deadenylation of mRNA Homo sapiens R-HSA-429947	0.554581	2.14789	2.06258	PAN2
Regulation of TP53 Activity through Acetylation Homo sapiens R-HSA-6804758	0.554581	2.14789	2.06258	AKT2
Signaling by BMP Homo sapiens R-HSA-201451	0.554581	2.14789	2.06258	SKI
HATs acetylate histones Homo sapiens R-HSA-3214847	0.554622	1.36396	1.30736	TRRAP;DMAP1;OGT
ER-Phagosome pathway Homo sapiens R-HSA-1236974	0.562597	1.5006	1.40602	PSMD3;PSME4
G1/S DNA Damage Checkpoints Homo sapiens R-HSA-69615	0.562597	1.5006	1.40602	PSMD3;PSME4
The citric acid (TCA) cycle and respiratory electron transport Homo sapiens R-HSA-1428517	0.562597	1.26952	1.18764	PDPR;BSG;OGDH;D2HGDH
Growth hormone receptor signaling Homo sapiens R-HSA-982772	0.562597	2.0544	1.90511	STAT5A
Diseases associated with the TLR signaling cascade Homo sapiens R-HSA-5602358	0.562597	2.0544	1.90511	IKBKB
Diseases of Immune System Homo sapiens R-HSA-5260271	0.562597	2.0544	1.90511	IKBKB
IKK complex recruitment mediated by RIP1 Homo sapiens R-HSA-937041	0.562597	2.0544	1.90511	IKBKB
Synthesis of bile acids and bile salts via 7alpha-hydroxycholesterol Homo sapiens R-HSA-193368	0.562597	2.0544	1.90511	CYP27A1
Endogenous sterols Homo sapiens R-HSA-211976	0.562597	2.0544	1.90511	CYP27A1
Pyrimidine metabolism Homo sapiens R-HSA-73848	0.562597	2.0544	1.90511	CAD
FCERI mediated NF-kB activation Homo sapiens R-HSA-2871837	0.573726	1.31317	1.18412	IKBKB;PSMD3;PSME4
Assembly of the pre-replicative complex Homo sapiens R-HSA-68867	0.573726	1.45427	1.30936	PSMD3;PSME4
Post-translational modification: synthesis of GPI-anchored proteins Homo sapiens R-HSA-163125	0.573726	1.9687	1.76413	PIGG
RAF activation Homo sapiens R-HSA-5673000	0.573726	1.9687	1.76413	KSR1
Nitric oxide stimulates guanylate cyclase Homo sapiens R-HSA-392154	0.573726	1.9687	1.76413	PDE1B
Acyl chain remodelling of PC Homo sapiens R-HSA-1482788	0.573726	1.9687	1.76413	LPCAT2
Glyoxylate metabolism and glycine degradation Homo sapiens R-HSA-389661	0.573726	1.9687	1.76413	OGDH
Immunoregulatory interactions between a Lymphoid and a non-Lymphoid cell Homo sapiens R-HSA-198933	0.576918	1.23607	1.09873	ITGB1;SIGLEC1;ITGAL;CD33
Ion channel transport Homo sapiens R-HSA-983712	0.577621	1.19407	1.05543	RYR1;ATP10A;ATP11A;ATP9B;ATP6V0A1
COPII (Coat Protein 2) Mediated Vesicle Transport Homo sapiens R-HSA-204005	0.577621	1.43217	1.26416	TRAPPC9;CTSC
Fertilization Homo sapiens R-HSA-1187000	0.577621	1.88986	1.63738	CATSPERG
Reproduction Homo sapiens R-HSA-1474165	0.577621	1.88986	1.63738	CATSPERG
Diseases associated with glycosaminoglycan metabolism Homo sapiens R-HSA-3560782	0.577621	1.88986	1.63738	AGRN
A tetrasaccharide linker sequence is required for GAG synthesis Homo sapiens R-HSA-1971475	0.577621	1.88986	1.63738	AGRN
Recycling pathway of L1 Homo sapiens R-HSA-437239	0.577621	1.88986	1.63738	AP2A1
PTK6 Regulates RHO GTPases, RAS GTPase and MAP kinases Homo sapiens R-HSA-8849471	0.577621	1.88986	1.63738	RASAL2
ZBP1(DAI) mediated induction of type I IFNs Homo sapiens R-HSA-1606322	0.577621	1.88986	1.63738	IKBKB
TAK1 activates NFkB by phosphorylation and activation of IKKs complex Homo sapiens R-HSA-445989	0.577621	1.88986	1.63738	IKBKB
TNFR1-induced NFkappaB signaling pathway Homo sapiens R-HSA-5357956	0.577621	1.88986	1.63738	IKBKB
Phase 2 - plateau phase Homo sapiens R-HSA-5576893	0.577621	1.88986	1.63738	CACNB3
Insulin receptor recycling Homo sapiens R-HSA-77387	0.577621	1.88986	1.63738	ATP6V0A1
Switching of origins to a post-replicative state Homo sapiens R-HSA-69052	0.586115	1.3899	1.17944	PSMD3;PSME4
Orc1 removal from chromatin Homo sapiens R-HSA-68949	0.586115	1.3899	1.17944	PSMD3;PSME4
Phase 1 - inactivation of fast Na+ channels Homo sapiens R-HSA-5576894	0.589395	1.81708	1.52302	CACNB3
Peroxisomal lipid metabolism Homo sapiens R-HSA-390918	0.589395	1.81708	1.52302	MLYCD
Synthesis of bile acids and bile salts Homo sapiens R-HSA-192105	0.589395	1.81708	1.52302	CYP27A1
Regulation of lipid metabolism by Peroxisome proliferator-activated receptor alpha (PPARalpha) Homo sapiens R-HSA-400206	0.589844	1.25475	1.04872	ABCA1;MED12;SIN3B
Transcriptional regulation by small RNAs Homo sapiens R-HSA-5578749	0.595899	1.35005	1.10167	NUP188;NUP210
Signaling by NOTCH1 Homo sapiens R-HSA-1980143	0.595899	1.35005	1.10167	NOTCH1;ARRB1
Removal of licensing factors from origins Homo sapiens R-HSA-69300	0.595899	1.35005	1.10167	PSMD3;PSME4
Gene Expression Homo sapiens R-HSA-74160	0.595899	1.03815	0.844839	ZNF331;NOTCH2;ZNF692;NOTCH1;NUP188;EHMT1;APEH;MED12;EFTUD2;NXF1;SIN3B;PDCD11;U2AF2;AKT2;PSMD3;DHX38;SEC11A;RBM5;PELP1;YWHAH;POU2F1;NUP210;INTS1;PARP1;FUS;ELAC2;DNMT3A;TSC2;SKI;PAN2;PSME4;TARS2;CARS2;ZNF333;EIF3B
Energy dependent regulation of mTOR by LKB1-AMPK Homo sapiens R-HSA-380972	0.595899	1.74969	1.41947	TSC2
RNA Polymerase III Transcription Initiation From Type 3 Promoter Homo sapiens R-HSA-76071	0.595899	1.74969	1.41947	POU2F1
G-protein activation Homo sapiens R-HSA-202040	0.595899	1.74969	1.41947	GNAO1
Adrenaline,noradrenaline inhibits insulin secretion Homo sapiens R-HSA-400042	0.595899	1.74969	1.41947	CACNB3
Synthesis of PA Homo sapiens R-HSA-1483166	0.595899	1.74969	1.41947	AGPAT4
Signaling by TGF-beta Receptor Complex Homo sapiens R-HSA-170834	0.60153	1.33097	1.06516	SKI;PARP1
Surfactant metabolism Homo sapiens R-HSA-5683826	0.604179	1.68711	1.32542	CTSH
COPI-independent Golgi-to-ER retrograde traffic Homo sapiens R-HSA-6811436	0.604179	1.68711	1.32542	DYNC1H1
Negative regulation of FGFR3 signaling Homo sapiens R-HSA-5654732	0.604179	1.68711	1.32542	MKNK1
Myogenesis Homo sapiens R-HSA-525793	0.604179	1.68711	1.32542	CTNNB1
CDO in myogenesis Homo sapiens R-HSA-375170	0.604179	1.68711	1.32542	CTNNB1
Transferrin endocytosis and recycling Homo sapiens R-HSA-917977	0.604179	1.68711	1.32542	ATP6V0A1
Binding and Uptake of Ligands by Scavenger Receptors Homo sapiens R-HSA-2173782	0.604179	1.31242	1.03013	MARCO;LRP1
Regulation of DNA replication Homo sapiens R-HSA-69304	0.612375	1.29437	0.996511	PSMD3;PSME4
Amine compound SLC transporters Homo sapiens R-HSA-425428	0.613944	1.62885	1.23974	SLC6A12
Molecules associated with elastic fibres Homo sapiens R-HSA-2129379	0.613944	1.62885	1.23974	ITGB1
Termination of translesion DNA synthesis Homo sapiens R-HSA-5656169	0.613944	1.62885	1.23974	UBA7
Activation of Kainate Receptors upon glutamate binding Homo sapiens R-HSA-451326	0.613944	1.62885	1.23974	PLCB2
C-type lectin receptors (CLRs) Homo sapiens R-HSA-5621481	0.617974	1.18113	0.888251	IKBKB;PSMD3;PSME4
RNA polymerase II transcribes snRNA genes Homo sapiens R-HSA-6807505	0.617974	1.25973	0.933209	POU2F1;INTS1
HS-GAG biosynthesis Homo sapiens R-HSA-2022928	0.617974	1.57448	1.16147	AGRN
Trafficking of AMPA receptors Homo sapiens R-HSA-399719	0.617974	1.57448	1.16147	AP2A1
Glutamate Binding, Activation of AMPA Receptors and Synaptic Plasticity Homo sapiens R-HSA-399721	0.617974	1.57448	1.16147	AP2A1
Disassembly of the destruction complex and recruitment of AXIN to the membrane Homo sapiens R-HSA-4641262	0.617974	1.57448	1.16147	CTNNB1
Negative regulation of FGFR4 signaling Homo sapiens R-HSA-5654733	0.617974	1.57448	1.16147	MKNK1
FGFR1 mutant receptor activation Homo sapiens R-HSA-1839124	0.617974	1.57448	1.16147	STAT5A
NOD1/2 Signaling Pathway Homo sapiens R-HSA-168638	0.617974	1.57448	1.16147	IKBKB
Regulation of TNFR1 signaling Homo sapiens R-HSA-5357905	0.617974	1.57448	1.16147	IKBKB
Adherens junctions interactions Homo sapiens R-HSA-418990	0.617974	1.57448	1.16147	CTNNB1
GAB1 signalosome Homo sapiens R-HSA-180292	0.621938	1.16165	0.847734	AKT2;TSC2;PAG1
Activation of Matrix Metalloproteinases Homo sapiens R-HSA-1592389	0.622998	1.52361	1.08978	TIMP2
DNA methylation Homo sapiens R-HSA-5334118	0.622998	1.52361	1.08978	DNMT3A
Signaling by NOTCH2 Homo sapiens R-HSA-1980145	0.622998	1.52361	1.08978	NOTCH2
Gluconeogenesis Homo sapiens R-HSA-70263	0.622998	1.52361	1.08978	PC
Glycolysis Homo sapiens R-HSA-70171	0.622998	1.52361	1.08978	HK2
Negative regulation of FGFR1 signaling Homo sapiens R-HSA-5654726	0.622998	1.52361	1.08978	MKNK1
Signaling by Robo receptor Homo sapiens R-HSA-376176	0.622998	1.52361	1.08978	EVL
Thrombin signalling through proteinase activated receptors (PARs) Homo sapiens R-HSA-456926	0.622998	1.52361	1.08978	ARRB1
PI3K Cascade Homo sapiens R-HSA-109704	0.622998	1.22688	0.874744	AKT2;TSC2
Transcriptional regulation of white adipocyte differentiation Homo sapiens R-HSA-381340	0.622998	1.22688	0.874744	MED12;LPL
Cellular responses to stress Homo sapiens R-HSA-2262752	0.62681	1.05266	0.742536	NUP210;NUP188;MINK1;EHMT1;TSC2;ANAPC5;ANAPC1;CABIN1
Regulation of HSF1-mediated heat shock response Homo sapiens R-HSA-3371453	0.629422	1.21109	0.847183	NUP188;NUP210
Sphingolipid de novo biosynthesis Homo sapiens R-HSA-1660661	0.629422	1.47592	1.02397	KDSR
Cargo concentration in the ER Homo sapiens R-HSA-5694530	0.629422	1.47592	1.02397	CTSC
CD28 co-stimulation Homo sapiens R-HSA-389356	0.629422	1.47592	1.02397	AKT2
Glucagon signaling in metabolic regulation Homo sapiens R-HSA-163359	0.629422	1.47592	1.02397	ADCY7
DNA Replication Pre-Initiation Homo sapiens R-HSA-69002	0.63873	1.18069	0.795147	PSMD3;PSME4
M/G1 Transition Homo sapiens R-HSA-68874	0.63873	1.18069	0.795147	PSMD3;PSME4
Signaling by WNT in cancer Homo sapiens R-HSA-4791275	0.63873	1.43112	0.96341	CTNNB1
Negative regulation of FGFR2 signaling Homo sapiens R-HSA-5654727	0.63873	1.43112	0.96341	MKNK1
Lysosome Vesicle Biogenesis Homo sapiens R-HSA-432720	0.647661	1.38896	0.907571	ARRB1
Regulation of TP53 Degradation Homo sapiens R-HSA-6804757	0.647661	1.38896	0.907571	AKT2
Base Excision Repair Homo sapiens R-HSA-73884	0.647661	1.38896	0.907571	PARP1
Resolution of Abasic Sites (AP sites) Homo sapiens R-HSA-73933	0.647661	1.38896	0.907571	PARP1
Meiosis Homo sapiens R-HSA-1500620	0.656226	1.13784	0.72412	DIDO1;SUN1
RNA Polymerase III Transcription Initiation Homo sapiens R-HSA-76046	0.656226	1.34921	0.85598	POU2F1
Regulation of TP53 Expression and Degradation Homo sapiens R-HSA-6806003	0.656226	1.34921	0.85598	AKT2
RHO GTPases Activate WASPs and WAVEs Homo sapiens R-HSA-5663213	0.656226	1.34921	0.85598	NCKAP1L
Unfolded Protein Response (UPR) Homo sapiens R-HSA-381119	0.659851	1.12424	0.702152	ACADVL;CUL7
PI3K/AKT Signaling in Cancer Homo sapiens R-HSA-2219528	0.659851	1.12424	0.702152	AKT2;TSC2
Regulation of mRNA stability by proteins that bind AU-rich elements Homo sapiens R-HSA-450531	0.659851	1.12424	0.702152	PSMD3;PSME4
Translesion synthesis by Y family DNA polymerases bypasses lesions on DNA template Homo sapiens R-HSA-110313	0.664437	1.31166	0.808224	UBA7
Gastrin-CREB signalling pathway via PKC and MAPK Homo sapiens R-HSA-881907	0.666312	1.00419	0.614483	RGS3;KSR1;PSMD3;PSME4;FN1;ARRB1;RASAL2;PLCB2;SPTAN1
DNA Damage Recognition in GG-NER Homo sapiens R-HSA-5696394	0.674249	1.27615	0.763939	PARP1
Dual Incision in GG-NER Homo sapiens R-HSA-5696400	0.681796	1.2425	0.722804	PARP1
Nuclear signaling by ERBB4 Homo sapiens R-HSA-1251985	0.681796	1.2425	0.722804	STAT5A
GABA B receptor activation Homo sapiens R-HSA-977444	0.681796	1.2425	0.722804	ADCY7
Activation of GABAB receptors Homo sapiens R-HSA-991365	0.681796	1.2425	0.722804	ADCY7
Factors involved in megakaryocyte development and platelet production Homo sapiens R-HSA-983231	0.684724	1.02612	0.589587	DOCK10;DOCK8;DOCK2
HIV Life Cycle Homo sapiens R-HSA-162587	0.684724	1.02612	0.589587	CD4;NUP188;NUP210
G alpha (s) signalling events Homo sapiens R-HSA-418555	0.687059	1.01868	0.576668	PDE1B;ARRB1;ADCY7
Neurotransmitter Receptor Binding And Downstream Transmission In The Postsynaptic Cell Homo sapiens R-HSA-112314	0.687059	1.01868	0.576668	AP2A1;PLCB2;ADCY7
PRC2 methylates histones and DNA Homo sapiens R-HSA-212300	0.687059	1.21058	0.684534	DNMT3A
Negative regulation of MAPK pathway Homo sapiens R-HSA-5675221	0.687059	1.21058	0.684534	KSR1
MAPK6/MAPK4 signaling Homo sapiens R-HSA-5687128	0.689915	1.04896	0.585813	PSMD3;PSME4
Phase 1 - Functionalization of compounds Homo sapiens R-HSA-211945	0.689915	1.04896	0.585813	CYP27A1;AOC3
Elastic fibre formation Homo sapiens R-HSA-1566948	0.691029	1.18025	0.648876	ITGB1
RNA Polymerase III Abortive And Retractive Initiation Homo sapiens R-HSA-749476	0.691029	1.18025	0.648876	POU2F1
RNA Polymerase III Transcription Homo sapiens R-HSA-74158	0.691029	1.18025	0.648876	POU2F1
TNF signaling Homo sapiens R-HSA-75893	0.691029	1.18025	0.648876	IKBKB
Histidine, lysine, phenylalanine, tyrosine, proline and tryptophan catabolism Homo sapiens R-HSA-6788656	0.691029	1.18025	0.648876	OGDH
EPHB-mediated forward signaling Homo sapiens R-HSA-3928662	0.697835	1.15141	0.615605	ARHGEF28
Cooperation of PDCL (PhLP1) and TRiC/CCT in G-protein beta folding Homo sapiens R-HSA-6814122	0.697835	1.15141	0.615605	GNAO1
Glucagon-like Peptide-1 (GLP1) regulates insulin secretion Homo sapiens R-HSA-381676	0.697835	1.15141	0.615605	RAPGEF3
Infectious disease Homo sapiens R-HSA-5663205	0.697835	0.968231	0.517374	CD4;NUP210;NUP188;PSMD3;PSME4;AP2A1;DOCK2
Formation of Incision Complex in GG-NER Homo sapiens R-HSA-5696395	0.702924	1.12394	0.584517	PARP1
Signaling by FGFR2 in disease Homo sapiens R-HSA-5655253	0.702924	1.12394	0.584517	PLCG1
Classical antibody-mediated complement activation Homo sapiens R-HSA-173623	0.702924	1.12394	0.584517	C1QB
Vasopressin regulates renal water homeostasis via Aquaporins Homo sapiens R-HSA-432040	0.702924	1.12394	0.584517	ADCY7
Iron uptake and transport Homo sapiens R-HSA-917937	0.702924	1.12394	0.584517	ATP6V0A1
Cellular response to heat stress Homo sapiens R-HSA-3371556	0.702924	1.00412	0.520842	NUP188;NUP210
Synthesis of DNA Homo sapiens R-HSA-69239	0.704698	0.993501	0.505944	PSMD3;PSME4
MyD88-independent TLR3/TLR4 cascade Homo sapiens R-HSA-166166	0.704698	0.993501	0.505944	IKBKB;IKBKE
Toll Like Receptor 3 (TLR3) Cascade Homo sapiens R-HSA-168164	0.704698	0.993501	0.505944	IKBKB;IKBKE
TRIF-mediated TLR3/TLR4 signaling Homo sapiens R-HSA-937061	0.704698	0.993501	0.505944	IKBKB;IKBKE
Regulation of actin dynamics for phagocytic cup formation Homo sapiens R-HSA-2029482	0.704698	0.993501	0.505944	NCKAP1L;MYO9B
Interleukin-1 signaling Homo sapiens R-HSA-446652	0.706035	1.09774	0.555433	IKBKB
G2/M Checkpoints Homo sapiens R-HSA-69481	0.707435	0.962849	0.483945	PSMD3;PSME4;YWHAH
Translation Homo sapiens R-HSA-72766	0.711716	0.956294	0.473565	APEH;SEC11A;EIF3B
Diseases of metabolism Homo sapiens R-HSA-5668914	0.712756	1.07274	0.528189	PC
DNA Damage Bypass Homo sapiens R-HSA-73893	0.719222	1.04885	0.502639	UBA7
Scavenging of heme from plasma Homo sapiens R-HSA-2168880	0.719222	1.04885	0.502639	LRP1
G alpha (z) signalling events Homo sapiens R-HSA-418597	0.719222	1.04885	0.502639	ADCY7
Gene Silencing by RNA Homo sapiens R-HSA-211000	0.72253	0.953164	0.451109	NUP188;NUP210
Defensins Homo sapiens R-HSA-1461973	0.725442	1.02599	0.47865	CD4
NOTCH1 Intracellular Domain Regulates Transcription Homo sapiens R-HSA-2122947	0.725442	1.02599	0.47865	NOTCH1
Death Receptor Signalling Homo sapiens R-HSA-73887	0.731422	1.00411	0.456104	IKBKB
EPH-ephrin mediated repulsion of cells Homo sapiens R-HSA-3928665	0.731422	1.00411	0.456104	AP2A1
G beta:gamma signalling through PI3Kgamma Homo sapiens R-HSA-392451	0.731422	1.00411	0.456104	AKT2
Creation of C4 and C2 activators Homo sapiens R-HSA-166786	0.739166	0.983142	0.434891	C1QB
DNA Replication Homo sapiens R-HSA-69306	0.739886	0.915959	0.403041	PSMD3;PSME4
Deadenylation-dependent mRNA decay Homo sapiens R-HSA-429914	0.744693	0.963029	0.414913	PAN2
Formation of the ternary complex, and subsequently, the 43S complex Homo sapiens R-HSA-72695	0.744693	0.963029	0.414913	EIF3B
Mitotic Prophase Homo sapiens R-HSA-68875	0.748542	0.89842	0.381234	NUP188;NUP210
Neurotransmitter Release Cycle Homo sapiens R-HSA-112310	0.749999	0.94372	0.39608	SLC6A12
Aquaporin-mediated transport Homo sapiens R-HSA-445717	0.749999	0.94372	0.39608	ADCY7
mRNA Splicing - Minor Pathway Homo sapiens R-HSA-72165	0.757118	0.925168	0.378311	EFTUD2
Golgi-to-ER retrograde transport Homo sapiens R-HSA-8856688	0.761409	0.87333	0.351007	DYNC1H1;COPA
GPVI-mediated activation cascade Homo sapiens R-HSA-114604	0.763027	0.90733	0.361531	AKT2
Heparan sulfate/heparin (HS-GAG) metabolism Homo sapiens R-HSA-1638091	0.768216	0.890165	0.345671	AGRN
Assembly of collagen fibrils and other multimeric structures Homo sapiens R-HSA-2022090	0.768216	0.890165	0.345671	PLEC
Activated TLR4 signalling Homo sapiens R-HSA-166054	0.768216	0.857363	0.332375	IKBKB;IKBKE
PPARA activates gene expression Homo sapiens R-HSA-1989781	0.772522	0.849595	0.323482	ABCA1;MED12
GABA receptor activation Homo sapiens R-HSA-977443	0.773232	0.873636	0.33067	ADCY7
Epigenetic regulation of gene expression Homo sapiens R-HSA-212165	0.77959	0.834473	0.306493	SIN3B;DNMT3A
Ribosomal scanning and start codon recognition Homo sapiens R-HSA-72702	0.77959	0.842348	0.303016	EIF3B
Translation initiation complex formation Homo sapiens R-HSA-72649	0.77959	0.842348	0.303016	EIF3B
Constitutive Signaling by NOTCH1 HD+PEST Domain Mutants Homo sapiens R-HSA-2894862	0.77959	0.842348	0.303016	NOTCH1
Signaling by NOTCH1 in Cancer Homo sapiens R-HSA-2644603	0.77959	0.842348	0.303016	NOTCH1
Signaling by NOTCH1 PEST Domain Mutants in Cancer Homo sapiens R-HSA-2644602	0.77959	0.842348	0.303016	NOTCH1
Constitutive Signaling by NOTCH1 PEST Domain Mutants Homo sapiens R-HSA-2644606	0.77959	0.842348	0.303016	NOTCH1
Signaling by NOTCH1 HD+PEST Domain Mutants in Cancer Homo sapiens R-HSA-2894858	0.77959	0.842348	0.303016	NOTCH1
rRNA modification in the nucleus Homo sapiens R-HSA-6790901	0.782495	0.827528	0.290263	PDCD11
Activation of the mRNA upon binding of the cap-binding complex and eIFs, and subsequent binding to 43S Homo sapiens R-HSA-72662	0.782495	0.827528	0.290263	EIF3B
Recruitment and ATM-mediated phosphorylation of repair and signaling proteins at DNA double strand breaks Homo sapiens R-HSA-5693565	0.782495	0.827528	0.290263	KDM4B
Initial triggering of complement Homo sapiens R-HSA-166663	0.782495	0.827528	0.290263	C1QB
DNA Damage/Telomere Stress Induced Senescence Homo sapiens R-HSA-2559586	0.786249	0.813218	0.278165	CABIN1
DNA Double Strand Break Response Homo sapiens R-HSA-5693606	0.786249	0.813218	0.278165	KDM4B
SCF(Skp2)-mediated degradation of p27/p21 Homo sapiens R-HSA-187577	0.786249	0.813218	0.278165	PSMD3
MAP kinase activation in TLR cascade Homo sapiens R-HSA-450294	0.791309	0.799394	0.26668	IKBKB
Cell-cell junction organization Homo sapiens R-HSA-421270	0.791309	0.786031	0.25577	CTNNB1
PI-3K cascade:FGFR1 Homo sapiens R-HSA-5654689	0.791309	0.785513	0.254485	AKT2;TSC2
PI-3K cascade:FGFR3 Homo sapiens R-HSA-5654710	0.791309	0.785513	0.254485	AKT2;TSC2
PI3K events in ERBB4 signaling Homo sapiens R-HSA-1250342	0.791309	0.785513	0.254485	AKT2;TSC2
PIP3 activates AKT signaling Homo sapiens R-HSA-1257604	0.791309	0.785513	0.254485	AKT2;TSC2
PI-3K cascade:FGFR4 Homo sapiens R-HSA-5654720	0.791309	0.785513	0.254485	AKT2;TSC2
PI-3K cascade:FGFR2 Homo sapiens R-HSA-5654695	0.791309	0.785513	0.254485	AKT2;TSC2
Toll Like Receptor 4 (TLR4) Cascade Homo sapiens R-HSA-166016	0.791309	0.785513	0.254485	IKBKB;IKBKE
rRNA processing Homo sapiens R-HSA-72312	0.791926	0.79842	0.257017	PDCD11;ELAC2;PELP1
FCERI mediated Ca+2 mobilization Homo sapiens R-HSA-2871809	0.793443	0.773105	0.245401	PLCG1
Cytochrome P450 - arranged by substrate type Homo sapiens R-HSA-211897	0.793443	0.773105	0.245401	CYP27A1
RNA Polymerase II Transcription Homo sapiens R-HSA-73857	0.795236	0.772556	0.241501	U2AF2;DHX38
S Phase Homo sapiens R-HSA-69242	0.795236	0.772556	0.241501	PSMD3;PSME4
PI3K/AKT activation Homo sapiens R-HSA-198203	0.798624	0.766236	0.235288	AKT2;TSC2
Late Phase of HIV Life Cycle Homo sapiens R-HSA-162599	0.80943	0.747877	0.217688	NUP188;NUP210
Influenza Viral RNA Transcription and Replication Homo sapiens R-HSA-168273	0.80943	0.747877	0.217688	NUP188;NUP210
Triglyceride Biosynthesis Homo sapiens R-HSA-75109	0.811116	0.725381	0.208706	AGPAT4
Macroautophagy Homo sapiens R-HSA-1632852	0.815707	0.714354	0.200593	TSC2
Cyclin E associated events during G1/S transition Homo sapiens R-HSA-69202	0.820169	0.703656	0.192855	PSMD3
Cyclin A:Cdk2-associated events at S phase entry Homo sapiens R-HSA-69656	0.824506	0.693272	0.185473	PSMD3
Influenza Life Cycle Homo sapiens R-HSA-168255	0.835951	0.702938	0.177476	NUP188;NUP210
TRAF6 Mediated Induction of proinflammatory cytokines Homo sapiens R-HSA-168180	0.837851	0.663877	0.165266	IKBKB
NoRC negatively regulates rRNA expression Homo sapiens R-HSA-427413	0.841717	0.654623	0.159121	SIN3B
Toll-Like Receptors Cascades Homo sapiens R-HSA-168898	0.847314	0.682423	0.160493	IKBKB;IKBKE
Negative epigenetic regulation of rRNA expression Homo sapiens R-HSA-5250941	0.853731	0.628341	0.142241	SIN3B
G2/M DNA damage checkpoint Homo sapiens R-HSA-69473	0.860832	0.611958	0.132157	YWHAH
DNA Double-Strand Break Repair Homo sapiens R-HSA-5693532	0.860832	0.658392	0.141714	KDM4B;PARP1
Signaling by GPCR Homo sapiens R-HSA-372790	0.860832	0.846145	0.181342	KSR1;PDE1B;PLEKHG5;FN1;ARRB1;RASAL2;ADCY7;FGD2;GNAO1;ABR;OBSCN;RGS3;AKT2;MCF2L;PSMD3;PSME4;PSAP;FFAR4;ARHGEF1;RGS12;ARHGEF7;PLCB2;SPTAN1
Organelle biogenesis and maintenance Homo sapiens R-HSA-1852241	0.862425	0.731859	0.154577	DYNC1H1;CEP250;SFI1;CKAP5;CDK5RAP2
Influenza Infection Homo sapiens R-HSA-168254	0.864327	0.649244	0.134883	NUP188;NUP210
Complement cascade Homo sapiens R-HSA-166658	0.864703	0.596404	0.1229	C1QB
COPI-dependent Golgi-to-ER retrograde traffic Homo sapiens R-HSA-6811434	0.867434	0.588919	0.118556	COPA
Global Genome Nucleotide Excision Repair (GG-NER) Homo sapiens R-HSA-5696399	0.867434	0.581619	0.114391	PARP1
Toll Like Receptor 10 (TLR10) Cascade Homo sapiens R-HSA-168142	0.867434	0.581619	0.114391	IKBKB
Toll Like Receptor 5 (TLR5) Cascade Homo sapiens R-HSA-168176	0.867434	0.581619	0.114391	IKBKB
MyD88 cascade initiated on plasma membrane Homo sapiens R-HSA-975871	0.867434	0.581619	0.114391	IKBKB
Regulation of TP53 Activity Homo sapiens R-HSA-5633007	0.869063	0.631685	0.122267	AKT2;EHMT1
TRAF6 mediated induction of NFkB and MAP kinases upon TLR7/8 or 9 activation Homo sapiens R-HSA-975138	0.8692	0.574496	0.110394	IKBKB
Metabolism of amino acids and derivatives Homo sapiens R-HSA-71291	0.870767	0.711567	0.134569	DUOX1;PSMD3;PSME4;OGDH;SLC6A12
MyD88 dependent cascade initiated on endosome Homo sapiens R-HSA-975155	0.873542	0.56076	0.102876	IKBKB
Toll Like Receptor 7/8 (TLR7/8) Cascade Homo sapiens R-HSA-168181	0.873542	0.56076	0.102876	IKBKB
Eukaryotic Translation Termination Homo sapiens R-HSA-72764	0.878625	0.547663	0.0959441	APEH
Metabolism of nucleotides Homo sapiens R-HSA-15869	0.878625	0.547663	0.0959441	CAD
Toll Like Receptor 9 (TLR9) Cascade Homo sapiens R-HSA-168138	0.881045	0.54134	0.0926806	IKBKB
Activation of anterior HOX genes in hindbrain development during early embryogenesis Homo sapiens R-HSA-5617472	0.8823	0.535161	0.089544	KMT2D
Activation of HOX genes during differentiation Homo sapiens R-HSA-5619507	0.8823	0.535161	0.089544	KMT2D
Negative regulation of the PI3K/AKT network Homo sapiens R-HSA-199418	0.884534	0.529121	0.0865285	AKT2
Oxidative Stress Induced Senescence Homo sapiens R-HSA-2559580	0.884534	0.523215	0.0836288	MINK1
Role of LAT2/NTAL/LAB on calcium mobilization Homo sapiens R-HSA-2730905	0.884534	0.587924	0.0936792	AKT2;TSC2
MyD88:Mal cascade initiated on plasma membrane Homo sapiens R-HSA-166058	0.884534	0.517439	0.0808395	IKBKB
Toll Like Receptor TLR1:TLR2 Cascade Homo sapiens R-HSA-168179	0.884534	0.517439	0.0808395	IKBKB
Toll Like Receptor TLR6:TLR2 Cascade Homo sapiens R-HSA-168188	0.884534	0.517439	0.0808395	IKBKB
Toll Like Receptor 2 (TLR2) Cascade Homo sapiens R-HSA-181438	0.884534	0.517439	0.0808395	IKBKB
Major pathway of rRNA processing in the nucleolus Homo sapiens R-HSA-6791226	0.890352	0.573466	0.0851353	PDCD11;PELP1
Chaperonin-mediated protein folding Homo sapiens R-HSA-390466	0.891523	0.500848	0.0730872	GNAO1
Formation of a pool of free 40S subunits Homo sapiens R-HSA-72689	0.893358	0.49555	0.0706936	EIF3B
Resolution of Sister Chromatid Cohesion Homo sapiens R-HSA-2500257	0.900656	0.480307	0.0640286	CKAP5
Stimuli-sensing channels Homo sapiens R-HSA-2672351	0.902241	0.475431	0.0619669	RYR1
Protein folding Homo sapiens R-HSA-391251	0.903766	0.470652	0.0599797	GNAO1
L13a-mediated translational silencing of Ceruloplasmin expression Homo sapiens R-HSA-156827	0.91284	0.448125	0.0510576	EIF3B
3' -UTR-mediated translational regulation Homo sapiens R-HSA-157279	0.91284	0.448125	0.0510576	EIF3B
SRP-dependent cotranslational protein targeting to membrane Homo sapiens R-HSA-1799339	0.91284	0.443875	0.0494574	SEC11A
GTP hydrolysis and joining of the 60S ribosomal subunit Homo sapiens R-HSA-72706	0.91284	0.443875	0.0494574	EIF3B
Mitotic Prometaphase Homo sapiens R-HSA-68877	0.91284	0.443875	0.0494574	CKAP5
Nucleotide Excision Repair Homo sapiens R-HSA-5696398	0.913986	0.439704	0.0479128	PARP1
G1/S Transition Homo sapiens R-HSA-69206	0.92139	0.423772	0.0422491	PSMD3
Cap-dependent Translation Initiation Homo sapiens R-HSA-72737	0.922098	0.416228	0.0396989	EIF3B
Eukaryotic Translation Initiation Homo sapiens R-HSA-72613	0.922098	0.416228	0.0396989	EIF3B
G alpha (q) signalling events Homo sapiens R-HSA-416476	0.922098	0.49697	0.0473805	RGS3;PLCB2
RNA Polymerase I, RNA Polymerase III, and Mitochondrial Transcription Homo sapiens R-HSA-504046	0.924769	0.408948	0.0373176	POU2F1
Homology Directed Repair Homo sapiens R-HSA-5693538	0.926354	0.401916	0.0350928	PARP1
Generic Transcription Pathway Homo sapiens R-HSA-212436	0.926354	0.699194	0.0609394	MED12;SKI;ZNF331;NOTCH2;ZNF692;NOTCH1;PARP1;AKT2;EHMT1;TSC2;ZNF333;YWHAH
Biological oxidations Homo sapiens R-HSA-211859	0.929384	0.476592	0.0394147	CYP27A1;AOC3
Transcriptional Regulation by TP53 Homo sapiens R-HSA-3700989	0.940478	0.544361	0.0379125	AKT2;EHMT1;TSC2;YWHAH
DNA Repair Homo sapiens R-HSA-73894	0.943957	0.498425	0.0322814	KDM4B;PARP1;UBA7
Mitotic G1-G1/S phases Homo sapiens R-HSA-453279	0.948399	0.348005	0.020493	PSMD3
GPCR downstream signaling Homo sapiens R-HSA-388396	0.954432	0.670728	0.0344498	PDE1B;PLEKHG5;ARRB1;ADCY7;FGD2;ABR;OBSCN;RGS3;AKT2;MCF2L;ARHGEF1;RGS12;ARHGEF7;PLCB2
G alpha (i) signalling events Homo sapiens R-HSA-418594	0.964509	0.393656	0.0156186	RGS12;ADCY7
Peptide ligand-binding receptors Homo sapiens R-HSA-375276	0.985184	0.243974	0.00421721	PSAP
Class A/1 (Rhodopsin-like receptors) Homo sapiens R-HSA-373076	0.992551	0.290617	0.00251544	PSAP;FFAR4
GPCR ligand binding Homo sapiens R-HSA-500792	0.99918	0.208287	0.000170797	PSAP;FFAR4

## Sheet: Table S5; Lung up-reg pathways
Table S5: Pathway enrichment analysis of 15 up regulated DEGs in lung
Term	Adjusted P-value	Odds Ratio	Combined Score	Genes
Interferon Signaling Homo sapiens R-HSA-913531	0.000481698	37.4867	427.268	IFITM1;HLA-DRB5;IFI6;ISG15
Interferon alpha/beta signaling Homo sapiens R-HSA-909733	0.000481698	76.6154	843.19	IFITM1;IFI6;ISG15
Immune System Homo sapiens R-HSA-168256	0.000947349	10.4801	101.813	ZBP1;IGHG3;IFITM1;HLA-DRB5;IFI6;ISG15;TNFSF13B
Cytokine Signaling in Immune system Homo sapiens R-HSA-1280215	0.000947349	15.748	151.747	IFITM1;HLA-DRB5;IFI6;ISG15;TNFSF13B
Fibronectin matrix formation Homo sapiens R-HSA-1566977	0.0434233	285.429	1542.87	CEACAM6
IRF3 mediated activation of type 1 IFN Homo sapiens R-HSA-1606341	0.0434233	285.429	1542.87	ZBP1
Erythrocytes take up oxygen and release carbon dioxide Homo sapiens R-HSA-1247673	0.049592	203.857	1043.43	HBA1
Erythrocytes take up carbon dioxide and release oxygen Homo sapiens R-HSA-1237044	0.0563125	129.701	611.463	HBA1
O2/CO2 exchange in erythrocytes Homo sapiens R-HSA-1480926	0.0563125	129.701	611.463	HBA1
IRF3-mediated induction of type I IFN Homo sapiens R-HSA-3270619	0.0563125	118.887	551.005	ZBP1
Regulation of innate immune responses to cytosolic DNA Homo sapiens R-HSA-3134975	0.0565666	101.893	457.733	ZBP1
STING mediated induction of host immune responses Homo sapiens R-HSA-1834941	0.0565666	95.0952	421.092	ZBP1
TNF receptor superfamily (TNFSF) members mediating non-canonical NF-kB pathway Homo sapiens R-HSA-5676594	0.0565666	89.1473	389.38	TNFSF13B
RIP-mediated NFkB activation via ZBP1 Homo sapiens R-HSA-1810476	0.0590077	71.3036	296.475	ZBP1
Translocation of ZAP-70 to Immunological synapse Homo sapiens R-HSA-202430	0.0590077	71.3036	296.475	HLA-DRB5
TNFs bind their physiological receptors Homo sapiens R-HSA-5669034	0.0590077	61.9938	249.552	TNFSF13B
Phosphorylation of CD3 and TCR zeta chains Homo sapiens R-HSA-202427	0.0590077	61.9938	249.552	HLA-DRB5
PD-1 signaling Homo sapiens R-HSA-389948	0.0590077	57.0286	225.04	HLA-DRB5
ZBP1(DAI) mediated induction of type I IFNs Homo sapiens R-HSA-1606322	0.0590077	57.0286	225.04	ZBP1
Innate Immune System Homo sapiens R-HSA-168249	0.0600717	5.96424	23.1229	ZBP1;IGHG3;ISG15
Termination of translesion DNA synthesis Homo sapiens R-HSA-5656169	0.0615154	49.1527	186.996	ISG15
Negative regulators of RIG-I/MDA5 signaling Homo sapiens R-HSA-936440	0.0654131	43.1861	158.952	ISG15
Generation of second messenger molecules Homo sapiens R-HSA-202433	0.0654131	41.9139	153.069	HLA-DRB5
Translesion synthesis by Y family DNA polymerases bypasses lesions on DNA template Homo sapiens R-HSA-110313	0.0662234	39.5813	142.378	ISG15
NS1 Mediated Effects on Host Pathways Homo sapiens R-HSA-168276	0.0669642	37.4944	132.924	ISG15
Host Interactions with Influenza Factors Homo sapiens R-HSA-168253	0.0676142	35.6161	124.509	ISG15
Classical antibody-mediated complement activation Homo sapiens R-HSA-173623	0.0676142	33.9167	116.976	IGHG3
DNA Damage Bypass Homo sapiens R-HSA-73893	0.0676142	31.6508	107.06	ISG15
Scavenging of heme from plasma Homo sapiens R-HSA-2168880	0.0676142	31.6508	107.06	HBA1
FCGR activation Homo sapiens R-HSA-2029481	0.0676142	29.6682	98.5099	IGHG3
Creation of C4 and C2 activators Homo sapiens R-HSA-166786	0.0676142	29.6682	98.5099	IGHG3
Initial triggering of complement Homo sapiens R-HSA-166663	0.0772893	24.9724	78.7857	IGHG3
Role of phospholipids in phagocytosis Homo sapiens R-HSA-2029485	0.0774776	24.1235	75.3063	IGHG3
Cytosolic sensors of pathogen-associated DNA Homo sapiens R-HSA-1834949	0.082546	21.8901	66.2938	ZBP1
Costimulation by the CD28 family Homo sapiens R-HSA-388841	0.0825762	20.0342	58.9719	HLA-DRB5
ISG15 antiviral mechanism Homo sapiens R-HSA-1169408	0.0825762	20.0342	58.9719	ISG15
Antiviral mechanism by IFN-stimulated genes Homo sapiens R-HSA-1169410	0.0825762	20.0342	58.9719	ISG15
Binding and Uptake of Ligands by Scavenger Receptors Homo sapiens R-HSA-2173782	0.0825791	19.4834	56.8302	HBA1
RIG-I/MDA5 mediated induction of IFN-alpha/beta pathways Homo sapiens R-HSA-168928	0.0846342	18.2299	52.0136	ISG15
Complement cascade Homo sapiens R-HSA-166658	0.0846342	17.9982	51.1325	IGHG3
Interferon gamma signaling Homo sapiens R-HSA-877300	0.0939994	15.4449	41.6228	HLA-DRB5
TNFR2 non-canonical NF-kB pathway Homo sapiens R-HSA-5668541	0.0939994	15.1147	40.422	TNFSF13B
Regulation of actin dynamics for phagocytic cup formation Homo sapiens R-HSA-2029482	0.0939994	14.7984	39.2779	IGHG3
Downstream TCR signaling Homo sapiens R-HSA-202424	0.0939994	14.4949	38.1867	HLA-DRB5
Cell surface interactions at the vascular wall Homo sapiens R-HSA-202733	0.0939994	14.2036	37.1449	CEACAM6
MHC class II antigen presentation Homo sapiens R-HSA-2132295	0.0939994	13.9237	36.1496	HLA-DRB5
TCR signaling Homo sapiens R-HSA-202403	0.104334	12.1294	29.9053	HLA-DRB5
Fcgamma receptor (FCGR) dependent phagocytosis Homo sapiens R-HSA-2029480	0.104334	11.9244	29.2076	IGHG3
Influenza Infection Homo sapiens R-HSA-168254	0.124036	9.70597	21.8948	ISG15
Adaptive Immune System Homo sapiens R-HSA-1280218	0.126839	3.8917	8.59819	IFITM1;HLA-DRB5
Immunoregulatory interactions between a Lymphoid and a non-Lymphoid cell Homo sapiens R-HSA-198933	0.126839	9.07921	19.9148	IFITM1
Extracellular matrix organization Homo sapiens R-HSA-1474244	0.21203	4.99063	8.22225	CEACAM6
DNA Repair Homo sapiens R-HSA-73894	0.21203	4.95498	8.13201	ISG15
Infectious disease Homo sapiens R-HSA-5663205	0.24871	4.0424	5.91374	ISG15
Vesicle-mediated transport Homo sapiens R-HSA-5653656	0.328858	2.8359	3.3045	HBA1
Hemostasis Homo sapiens R-HSA-109582	0.35518	2.51932	2.69622	CEACAM6
Disease Homo sapiens R-HSA-1643685	0.432843	1.90026	1.62429	ISG15
Metabolism Homo sapiens R-HSA-1430728	0.777869	0.677129	0.170093	HBA1

## Sheet: Table S6;Lung down-reg pathways
Table S6: Pathway enrichment analysis of 49 down regulated DEGs in lung
Term	Adjusted P-value	Odds Ratio	Combined Score	Genes
Activation of the AP-1 family of transcription factors Homo sapiens R-HSA-450341	0.0383344	124.688	1067.29	JUN;FOS
SEMA3A-Plexin repulsion signaling by inhibiting Integrin adhesion Homo sapiens R-HSA-399955	0.0385544	83.1083	653.303	PLXNA2;RND1
Synthesis of IP3 and IP4 in the cytosol Homo sapiens R-HSA-1855204	0.0835037	43.337	289.602	ITPKB;ITPKC
MAPK targets/ Nuclear events mediated by MAP kinases Homo sapiens R-HSA-450282	0.0902086	35.5893	224.841	JUN;FOS
Inositol phosphate metabolism Homo sapiens R-HSA-1483249	0.11361	23.7095	131.81	ITPKB;ITPKC
Transcriptional Regulation by TP53 Homo sapiens R-HSA-3700989	0.11361	6.00184	30.7151	JUN;GADD45A;FOS;NDRG1
MAP kinase activation in TLR cascade Homo sapiens R-HSA-450294	0.11361	17.1552	84.9878	JUN;FOS
TP53 Regulates Transcription of DNA Repair Genes Homo sapiens R-HSA-6796648	0.11361	16.8636	83.0033	JUN;FOS
Semaphorin interactions Homo sapiens R-HSA-373755	0.11361	15.3023	72.5462	PLXNA2;RND1
Fc epsilon receptor (FCERI) signaling Homo sapiens R-HSA-2454202	0.11361	5.26773	24.6509	NR4A1;JUN;ITGB3;FOS
TRAF6 Mediated Induction of proinflammatory cytokines Homo sapiens R-HSA-168180	0.11361	14.2057	65.3815	JUN;FOS
Senescence-Associated Secretory Phenotype (SASP) Homo sapiens R-HSA-2559582	0.11361	13.2553	59.3029	JUN;FOS
Heme degradation Homo sapiens R-HSA-189483	0.11361	97.3317	426.234	HMOX1
Toll Like Receptor 10 (TLR10) Cascade Homo sapiens R-HSA-168142	0.11361	12.4238	54.0914	JUN;FOS
Toll Like Receptor 5 (TLR5) Cascade Homo sapiens R-HSA-168176	0.11361	12.4238	54.0914	JUN;FOS
MyD88 cascade initiated on plasma membrane Homo sapiens R-HSA-975871	0.11361	12.4238	54.0914	JUN;FOS
TRAF6 mediated induction of NFkB and MAP kinases upon TLR7/8 or 9 activation Homo sapiens R-HSA-975138	0.11361	12.2698	53.1378	JUN;FOS
MyD88 dependent cascade initiated on endosome Homo sapiens R-HSA-975155	0.11361	11.9729	51.3102	JUN;FOS
Toll Like Receptor 7/8 (TLR7/8) Cascade Homo sapiens R-HSA-168181	0.11361	11.9729	51.3102	JUN;FOS
Toll Like Receptor 9 (TLR9) Cascade Homo sapiens R-HSA-168138	0.11361	11.5535	48.7524	JUN;FOS
Oxidative Stress Induced Senescence Homo sapiens R-HSA-2559580	0.11361	11.1624	46.3935	JUN;FOS
MyD88:Mal cascade initiated on plasma membrane Homo sapiens R-HSA-166058	0.11361	11.0378	45.6476	JUN;FOS
Toll Like Receptor TLR1:TLR2 Cascade Homo sapiens R-HSA-168179	0.11361	11.0378	45.6476	JUN;FOS
Toll Like Receptor TLR6:TLR2 Cascade Homo sapiens R-HSA-168188	0.11361	11.0378	45.6476	JUN;FOS
Toll Like Receptor 2 (TLR2) Cascade Homo sapiens R-HSA-181438	0.11361	11.0378	45.6476	JUN;FOS
Sema4D mediated inhibition of cell attachment and migration Homo sapiens R-HSA-416550	0.11361	69.5157	284.566	RND1
Synthesis of epoxy (EET) and dihydroxyeicosatrienoic acids (DHET) Homo sapiens R-HSA-2142670	0.11361	69.5157	284.566	CYP1A1
MyD88-independent TLR3/TLR4 cascade Homo sapiens R-HSA-166166	0.11361	10.4542	42.1907	JUN;FOS
Toll Like Receptor 3 (TLR3) Cascade Homo sapiens R-HSA-168164	0.11361	10.4542	42.1907	JUN;FOS
TRIF-mediated TLR3/TLR4 signaling Homo sapiens R-HSA-937061	0.11361	10.4542	42.1907	JUN;FOS
AKT phosphorylates targets in the nucleus Homo sapiens R-HSA-198693	0.11361	60.8232	241.881	NR4A1
Synthesis of (16-20)-hydroxyeicosatetraenoic acids (HETE) Homo sapiens R-HSA-2142816	0.11361	60.8232	241.881	CYP1A1
Pyrimidine salvage reactions Homo sapiens R-HSA-73614	0.11361	60.8232	241.881	UPP1
FCERI mediated MAPK activation Homo sapiens R-HSA-2871796	0.132184	5.29102	20.0424	JUN;ITGB3;FOS
Activated TLR4 signalling Homo sapiens R-HSA-166054	0.132184	9.02182	33.981	JUN;FOS
PECAM1 interactions Homo sapiens R-HSA-210990	0.13469	44.2284	163.299	ITGB3
Pyrimidine catabolism Homo sapiens R-HSA-73621	0.13469	44.2284	163.299	UPP1
Generic Transcription Pathway Homo sapiens R-HSA-212436	0.139021	3.20691	11.6083	NR4A1;JUN;GADD45A;FOS;NDRG1
Toll Like Receptor 4 (TLR4) Cascade Homo sapiens R-HSA-166016	0.139021	8.26583	29.8222	JUN;FOS
TP53 regulates transcription of several additional cell death genes whose specific roles in p53-dependent apoptosis remain uncertain Homo sapiens R-HSA-6803205	0.141518	37.4203	132.471	NDRG1
Methylation Homo sapiens R-HSA-156581	0.141518	37.4203	132.471	MAT2A
GRB2:SOS provides linkage to MAPK signaling for Integrins Homo sapiens R-HSA-354194	0.144426	34.7456	120.64	ITGB3
p130Cas linkage to MAPK signaling for integrins Homo sapiens R-HSA-372708	0.144426	34.7456	120.64	ITGB3
CRMPs in Sema3A signaling Homo sapiens R-HSA-399956	0.147058	32.4276	110.532	PLXNA2
Sema3A PAK dependent Axon repulsion Homo sapiens R-HSA-399954	0.147058	32.4276	110.532	PLXNA2
Toll-Like Receptors Cascades Homo sapiens R-HSA-168898	0.149447	7.18116	24.0941	JUN;FOS
Metabolism of porphyrins Homo sapiens R-HSA-189445	0.149447	30.3994	101.807	HMOX1
TP53 Regulates Transcription of Genes Involved in G2 Cell Cycle Arrest Homo sapiens R-HSA-6804114	0.154784	28.6098	94.2074	GADD45A
Other semaphorin interactions Homo sapiens R-HSA-416700	0.159828	27.019	87.536	PLXNA2
Syndecan interactions Homo sapiens R-HSA-3000170	0.159828	25.5956	81.6379	ITGB3
Xenobiotics Homo sapiens R-HSA-211981	0.159828	25.5956	81.6379	CYP1A1
Cellular responses to stress Homo sapiens R-HSA-2262752	0.159828	4.14074	13.1706	JUN;BAG3;FOS
Signal transduction by L1 Homo sapiens R-HSA-445144	0.163045	24.3146	76.3905	ITGB3
Cellular Senescence Homo sapiens R-HSA-2559583	0.164431	6.2261	19.3145	JUN;FOS
Post-chaperonin tubulin folding pathway Homo sapiens R-HSA-389977	0.164431	23.1556	71.6957	TUBA1C
Sema4D induced cell migration and growth-cone collapse Homo sapiens R-HSA-416572	0.172733	21.14	63.6583	RND1
Pyrimidine metabolism Homo sapiens R-HSA-73848	0.172733	21.14	63.6583	UPP1
Formation of tubulin folding intermediates by CCT/TriC Homo sapiens R-HSA-389960	0.173654	20.2581	60.1965	TUBA1C
Constitutive Signaling by AKT1 E17K in Cancer Homo sapiens R-HSA-5674400	0.173654	20.2581	60.1965	NR4A1
Integrin alphaIIb beta3 signaling Homo sapiens R-HSA-354192	0.178108	18.6979	54.1595	ITGB3
Sema4D in semaphorin signaling Homo sapiens R-HSA-400685	0.178108	18.6979	54.1595	RND1
Prefoldin mediated transfer of substrate to CCT/TriC Homo sapiens R-HSA-389957	0.178108	18.6979	54.1595	TUBA1C
Molecules associated with elastic fibres Homo sapiens R-HSA-2129379	0.19246	16.7611	46.8346	ITGB3
Interferon Signaling Homo sapiens R-HSA-913531	0.19246	5.09381	14.0245	EGR1;TRIM29
Cooperation of Prefoldin and TriC/CCT in actin and tubulin folding Homo sapiens R-HSA-389958	0.19246	15.6782	42.8286	TUBA1C
Thrombin signalling through proteinase activated receptors (PARs) Homo sapiens R-HSA-456926	0.19246	15.6782	42.8286	F2RL3
Glycolysis Homo sapiens R-HSA-70171	0.19246	15.6782	42.8286	HK2
Biological oxidations Homo sapiens R-HSA-211859	0.19246	5.01548	13.6756	MAT2A;CYP1A1
Signalling by NGF Homo sapiens R-HSA-166520	0.197601	3.3576	9.01755	NR4A1;ITGB3;MCF2L
Platelet Aggregation (Plug Formation) Homo sapiens R-HSA-76009	0.213995	13.4973	34.9799	ITGB3
MAP2K and MAPK activation Homo sapiens R-HSA-5674135	0.216464	13.1318	33.6959	ITGB3
Developmental Biology Homo sapiens R-HSA-1266738	0.221837	2.58124	6.46201	JUN;ITGB3;PLXNA2;RND1
Pre-NOTCH Transcription and Translation Homo sapiens R-HSA-1912408	0.221837	12.1451	30.2781	JUN
Elastic fibre formation Homo sapiens R-HSA-1566948	0.221837	12.1451	30.2781	ITGB3
Non-integrin membrane-ECM interactions Homo sapiens R-HSA-3000171	0.221837	11.8483	29.2646	ITGB3
Glucose transport Homo sapiens R-HSA-70153	0.221837	11.8483	29.2646	HK2
TP53 Regulates Transcription of Cell Death Genes Homo sapiens R-HSA-5633008	0.221837	11.5656	28.306	NDRG1
Iron uptake and transport Homo sapiens R-HSA-917937	0.221837	11.5656	28.306	HMOX1
Innate Immune System Homo sapiens R-HSA-168249	0.223136	2.51098	6.09877	NR4A1;JUN;ITGB3;FOS
NRAGE signals death through JNK Homo sapiens R-HSA-193648	0.225893	11.0388	26.5371	MCF2L
Axon guidance Homo sapiens R-HSA-422475	0.230337	2.92157	6.93021	ITGB3;PLXNA2;RND1
TP53 Regulates Transcription of Cell Cycle Genes Homo sapiens R-HSA-6791312	0.23154	10.3326	24.204	GADD45A
Hexose transport Homo sapiens R-HSA-189200	0.23154	10.3326	24.204	HK2
Platelet activation, signaling and aggregation Homo sapiens R-HSA-76002	0.235094	3.9257	9.08905	ITGB3;F2RL3
Metabolism Homo sapiens R-HSA-1430728	0.23547	1.89974	4.36392	ITPKB;ITPKC;MAT2A;CYP1A1;HMOX1;UPP1;HK2
Nuclear Receptor transcription pathway Homo sapiens R-HSA-383280	0.23547	9.71122	22.189	NR4A1
Immune System Homo sapiens R-HSA-168256	0.23547	1.99189	4.53868	EGR1;NR4A1;JUN;TRIM29;ITGB3;FOS
Arachidonic acid metabolism Homo sapiens R-HSA-2142753	0.239918	9.33677	20.9932	CYP1A1
Hemostasis Homo sapiens R-HSA-109582	0.242948	2.71949	6.02549	ITGB3;MAFF;F2RL3
ECM proteoglycans Homo sapiens R-HSA-3000178	0.242948	8.99006	19.8987	ITGB3
Pre-NOTCH Expression and Processing Homo sapiens R-HSA-1912422	0.248514	8.66812	18.894	JUN
MAPK family signaling cascades Homo sapiens R-HSA-5683057	0.259188	3.48865	7.40817	JUN;ITGB3
Cell death signalling via NRAGE, NRIF and NADE Homo sapiens R-HSA-204998	0.259188	8.08862	17.1149	MCF2L
Cytochrome P450 - arranged by substrate type Homo sapiens R-HSA-211897	0.260372	7.95562	16.7121	CYP1A1
Integrin cell surface interactions Homo sapiens R-HSA-216083	0.277012	7.35107	14.909	ITGB3
Interferon alpha/beta signaling Homo sapiens R-HSA-909733	0.277939	7.24099	14.5857	EGR1
Cytokine Signaling in Immune system Homo sapiens R-HSA-1280215	0.287179	2.4113	4.73071	EGR1;TRIM29;ITGB3
G alpha (12/13) signalling events Homo sapiens R-HSA-416482	0.287179	6.55372	12.6052	MCF2L
Signaling by SCF-KIT Homo sapiens R-HSA-1433557	0.287179	3.03947	5.79248	NR4A1;ITGB3
Downstream signaling of activated FGFR2 Homo sapiens R-HSA-5654696	0.287179	3.00168	5.6622	NR4A1;ITGB3
Downstream signaling of activated FGFR4 Homo sapiens R-HSA-5654716	0.287179	3.00168	5.6622	NR4A1;ITGB3
Downstream signaling of activated FGFR3 Homo sapiens R-HSA-5654708	0.287179	3.00168	5.6622	NR4A1;ITGB3
Signaling by ERBB4 Homo sapiens R-HSA-1236394	0.287179	2.99238	5.63026	NR4A1;ITGB3
Glucose metabolism Homo sapiens R-HSA-70326	0.287179	6.21639	11.6583	HK2
Signaling by FGFR4 Homo sapiens R-HSA-5654743	0.287179	2.97394	5.56715	NR4A1;ITGB3
Downstream signaling of activated FGFR1 Homo sapiens R-HSA-5654687	0.287179	2.97394	5.56715	NR4A1;ITGB3
Signaling by FGFR3 Homo sapiens R-HSA-5654741	0.287179	2.9648	5.53596	NR4A1;ITGB3
Regulation of HSF1-mediated heat shock response Homo sapiens R-HSA-3371453	0.287179	6.13739	11.4391	BAG3
Signaling by FGFR1 Homo sapiens R-HSA-5654736	0.287622	2.93772	5.44383	NR4A1;ITGB3
p75 NTR receptor-mediated signalling Homo sapiens R-HSA-193704	0.288416	5.91196	10.819	MCF2L
Downstream signal transduction Homo sapiens R-HSA-186763	0.288416	2.89366	5.29495	NR4A1;ITGB3
DAP12 signaling Homo sapiens R-HSA-2424491	0.288416	2.86784	5.20831	NR4A1;ITGB3
PI3K/AKT Signaling in Cancer Homo sapiens R-HSA-2219528	0.288416	5.70244	10.2502	NR4A1
Metabolism of nucleotides Homo sapiens R-HSA-15869	0.288416	5.63585	10.071	UPP1
Signaling by EGFR Homo sapiens R-HSA-177929	0.288416	2.77691	4.90687	NR4A1;ITGB3
Activation of anterior HOX genes in hindbrain development during early embryogenesis Homo sapiens R-HSA-5617472	0.288416	5.50721	9.72692	JUN
Activation of HOX genes during differentiation Homo sapiens R-HSA-5619507	0.288416	5.50721	9.72692	JUN
DAP12 interactions Homo sapiens R-HSA-2172127	0.288416	2.74524	4.80322	NR4A1;ITGB3
Signaling by FGFR2 Homo sapiens R-HSA-5654738	0.288416	2.72967	4.75251	NR4A1;ITGB3
MAPK6/MAPK4 signaling Homo sapiens R-HSA-5687128	0.288416	5.32485	9.24423	JUN
Phase 1 - Functionalization of compounds Homo sapiens R-HSA-211945	0.288416	5.32485	9.24423	CYP1A1
Signaling by PDGF Homo sapiens R-HSA-186797	0.288416	2.70663	4.67782	NR4A1;ITGB3
Interferon gamma signaling Homo sapiens R-HSA-877300	0.288416	5.2667	9.0916	TRIM29
Signaling by FGFR Homo sapiens R-HSA-190236	0.288416	2.69148	4.62892	NR4A1;ITGB3
Chaperonin-mediated protein folding Homo sapiens R-HSA-390466	0.288416	5.15413	8.79787	TUBA1C
L1CAM interactions Homo sapiens R-HSA-373760	0.288416	5.09961	8.6565	ITGB3
Cellular response to heat stress Homo sapiens R-HSA-3371556	0.288416	5.09961	8.6565	BAG3
NGF signalling via TRKA from the plasma membrane Homo sapiens R-HSA-187037	0.289278	2.63253	4.44016	NR4A1;ITGB3
Phase II conjugation Homo sapiens R-HSA-156580	0.292713	4.89258	8.12481	MAT2A
Cell surface interactions at the vascular wall Homo sapiens R-HSA-202733	0.292713	4.84341	7.99978	ITGB3
Protein folding Homo sapiens R-HSA-391251	0.292713	4.84341	7.99978	TUBA1C
Platelet degranulation Homo sapiens R-HSA-114608	0.300803	4.65619	7.5282	ITGB3
Response to elevated platelet cytosolic Ca2+ Homo sapiens R-HSA-76005	0.311211	4.44149	6.99647	ITGB3
PPARA activates gene expression Homo sapiens R-HSA-1989781	0.316371	4.32186	6.70458	CYP1A1
Regulation of lipid metabolism by Peroxisome proliferator-activated receptor alpha (PPARalpha) Homo sapiens R-HSA-400206	0.317236	4.20848	6.43091	CYP1A1
Signaling by NOTCH Homo sapiens R-HSA-157118	0.317236	3.99859	5.93223	JUN
PI-3K cascade:FGFR1 Homo sapiens R-HSA-5654689	0.317236	3.99859	5.93223	NR4A1
PI-3K cascade:FGFR3 Homo sapiens R-HSA-5654710	0.317236	3.99859	5.93223	NR4A1
PI3K events in ERBB4 signaling Homo sapiens R-HSA-1250342	0.317236	3.99859	5.93223	NR4A1
PIP3 activates AKT signaling Homo sapiens R-HSA-1257604	0.317236	3.99859	5.93223	NR4A1
PI-3K cascade:FGFR4 Homo sapiens R-HSA-5654720	0.317236	3.99859	5.93223	NR4A1
PI-3K cascade:FGFR2 Homo sapiens R-HSA-5654695	0.317236	3.99859	5.93223	NR4A1
Rho GTPase cycle Homo sapiens R-HSA-194840	0.317236	3.99859	5.93223	MCF2L
Gastrin-CREB signalling pathway via PKC and MAPK Homo sapiens R-HSA-881907	0.317418	2.2707	3.33997	ITGB3;F2RL3
GAB1 signalosome Homo sapiens R-HSA-180292	0.317418	3.90126	5.70461	NR4A1
PI3K/AKT activation Homo sapiens R-HSA-198203	0.317418	3.90126	5.70461	NR4A1
Gene Expression Homo sapiens R-HSA-74160	0.347694	1.52355	2.07853	NR4A1;JUN;GADD45A;FOS;NDRG1
Factors involved in megakaryocyte development and platelet production Homo sapiens R-HSA-983231	0.347694	3.45261	4.68706	MAFF
Role of LAT2/NTAL/LAB on calcium mobilization Homo sapiens R-HSA-2730905	0.388734	2.99909	3.71657	NR4A1
G alpha (q) signalling events Homo sapiens R-HSA-416476	0.440544	2.53761	2.79815	F2RL3
Downstream signaling events of B Cell Receptor (BCR) Homo sapiens R-HSA-1168372	0.440544	2.5242	2.77261	NR4A1
Peptide ligand-binding receptors Homo sapiens R-HSA-375276	0.440544	2.51092	2.74741	F2RL3
Transmembrane transport of small molecules Homo sapiens R-HSA-382551	0.465149	1.63564	1.69007	HMOX1;HK2
Fatty acid, triacylglycerol, and ketone body metabolism Homo sapiens R-HSA-535734	0.471722	2.22922	2.22927	CYP1A1
Signaling by the B Cell Receptor (BCR) Homo sapiens R-HSA-983705	0.471722	2.0738	1.95796	NR4A1
GRB2 events in EGFR signaling Homo sapiens R-HSA-179812	0.471722	2.05587	1.92737	ITGB3
SHC1 events in EGFR signaling Homo sapiens R-HSA-180336	0.471722	2.05587	1.92737	ITGB3
SOS-mediated signalling Homo sapiens R-HSA-112412	0.471722	2.05587	1.92737	ITGB3
SHC1 events in ERBB4 signaling Homo sapiens R-HSA-1250347	0.471722	2.05587	1.92737	ITGB3
RAF/MAP kinase cascade Homo sapiens R-HSA-5673001	0.471722	2.05587	1.92737	ITGB3
FRS-mediated FGFR2 signaling Homo sapiens R-HSA-5654700	0.471722	2.04702	1.91232	ITGB3
FRS-mediated FGFR4 signaling Homo sapiens R-HSA-5654712	0.471722	2.04702	1.91232	ITGB3
FRS-mediated FGFR3 signaling Homo sapiens R-HSA-5654706	0.471722	2.04702	1.91232	ITGB3
FRS-mediated FGFR1 signaling Homo sapiens R-HSA-5654693	0.471722	2.04702	1.91232	ITGB3
ARMS-mediated activation Homo sapiens R-HSA-170984	0.471722	2.02091	1.86816	ITGB3
Signalling to p38 via RIT and RIN Homo sapiens R-HSA-187706	0.471722	2.02091	1.86816	ITGB3
Frs2-mediated activation Homo sapiens R-HSA-170968	0.471722	2.01235	1.85376	ITGB3
MAPK1/MAPK3 signaling Homo sapiens R-HSA-5684996	0.471722	2.00386	1.83951	ITGB3
Prolonged ERK activation events Homo sapiens R-HSA-169893	0.471722	1.99545	1.82542	ITGB3
Signaling by Leptin Homo sapiens R-HSA-2586552	0.471722	1.9871	1.81147	ITGB3
Interleukin receptor SHC signaling Homo sapiens R-HSA-912526	0.471722	1.97061	1.78402	ITGB3
Signalling to RAS Homo sapiens R-HSA-167044	0.471722	1.96247	1.77052	ITGB3
VEGFR2 mediated cell proliferation Homo sapiens R-HSA-5218921	0.471914	1.94638	1.74393	ITGB3
Interleukin-2 signaling Homo sapiens R-HSA-451927	0.473682	1.91497	1.69239	ITGB3
Signalling to ERKs Homo sapiens R-HSA-187687	0.473682	1.90728	1.67984	ITGB3
Interleukin-3, 5 and GM-CSF signaling Homo sapiens R-HSA-512988	0.48223	1.84784	1.58391	ITGB3
NCAM signaling for neurite out-growth Homo sapiens R-HSA-375165	0.486385	1.81252	1.52777	ITGB3
SLC-mediated transmembrane transport Homo sapiens R-HSA-425407	0.486385	1.79876	1.50608	HK2
Metabolism of carbohydrates Homo sapiens R-HSA-71387	0.490919	1.70792	1.36548	HK2
Extracellular matrix organization Homo sapiens R-HSA-1474244	0.490919	1.70178	1.35613	ITGB3
IRS-mediated signalling Homo sapiens R-HSA-112399	0.490919	1.69568	1.34688	ITGB3
Insulin receptor signalling cascade Homo sapiens R-HSA-74751	0.490919	1.67764	1.31962	ITGB3
Diseases of signal transduction Homo sapiens R-HSA-5663202	0.490919	1.67171	1.3107	NR4A1
IGF1R signaling cascade Homo sapiens R-HSA-2428924	0.490919	1.67171	1.3107	ITGB3
Signaling by Type 1 Insulin-like Growth Factor 1 Receptor (IGF1R) Homo sapiens R-HSA-2404192	0.490919	1.67171	1.3107	ITGB3
IRS-related events triggered by IGF1R Homo sapiens R-HSA-2428928	0.490919	1.67171	1.3107	ITGB3
Signaling by Insulin receptor Homo sapiens R-HSA-74752	0.516134	1.54587	1.12632	ITGB3
VEGFA-VEGFR2 Pathway Homo sapiens R-HSA-4420097	0.523869	1.50157	1.06369	ITGB3
Class A/1 (Rhodopsin-like receptors) Homo sapiens R-HSA-373076	0.524529	1.48735	1.04386	F2RL3
Signaling by VEGF Homo sapiens R-HSA-194138	0.52741	1.46424	1.01189	ITGB3
Signaling by GPCR Homo sapiens R-HSA-372790	0.540444	1.11318	0.736264	ITGB3;MCF2L;F2RL3
Signaling by Rho GTPases Homo sapiens R-HSA-194315	0.563522	1.30561	0.80213	MCF2L
Signaling by Interleukins Homo sapiens R-HSA-449147	0.585413	1.22057	0.697025	ITGB3
Signal Transduction Homo sapiens R-HSA-162582	0.621939	0.961217	0.485773	NR4A1;JUN;ITGB3;MCF2L;F2RL3
GPCR ligand binding Homo sapiens R-HSA-500792	0.629115	1.06705	0.521528	F2RL3
GPCR downstream signaling Homo sapiens R-HSA-388396	0.631049	0.967227	0.464825	MCF2L;F2RL3
Metabolism of lipids and lipoproteins Homo sapiens R-HSA-556833	0.767039	0.715398	0.200548	CYP1A1
Disease Homo sapiens R-HSA-1643685	0.796222	0.647958	0.154167	NR4A1
Adaptive Immune System Homo sapiens R-HSA-1280218	0.808737	0.615269	0.133694	NR4A1
Metabolism of proteins Homo sapiens R-HSA-392499	0.90179	0.429273	0.0443754	TUBA1C

## Sheet: Table S7; Swab up-reg pathways
Table S7: Pathway enrichment analysis of 207 up regulated DEGs in swab
Term	Adjusted P-value	Odds Ratio	Combined Score	Genes
Interferon Signaling Homo sapiens R-HSA-913531	3.57e-25	20.9528	1308.17	IFITM3;IFITM1;IFI6;UBE2L6;IFI35;IFIT1;USP18;IFIT3;IFIT2;OASL;HERC5;MT2A;GBP1;TRIM22;GBP4;RSAD2;STAT1;DDX58;MX1;EIF2AK2;ISG15;HLA-G;PML;BST2;ISG20;IFI27;OAS1;OAS2;OAS3;IRF7;XAF1
Interferon alpha/beta signaling Homo sapiens R-HSA-909733	4.19e-25	51.0498	3143.69	IFITM3;IFITM1;RSAD2;STAT1;MX1;IFI6;ISG15;IFI35;IFIT1;HLA-G;USP18;IFIT3;IFIT2;OASL;BST2;ISG20;OAS1;IFI27;OAS2;OAS3;IRF7;XAF1
Cytokine Signaling in Immune system Homo sapiens R-HSA-1280215	3.41e-14	6.68138	240.876	IFITM3;IFITM1;IFI6;UBE2L6;IFI35;IFIT1;USP18;IFIT3;IFIT2;OASL;HERC5;MT2A;FGF23;GBP1;TRIM22;GBP4;RSAD2;STAT1;DDX58;MX1;EIF2AK2;ISG15;HLA-G;PRLR;PML;PSMB9;BST2;ISG20;IFI27;OAS1;OAS2;OAS3;IRF7;PSME2;XAF1
Immune System Homo sapiens R-HSA-168256	9.68e-14	4.32607	150.211	IFITM3;IFITM1;CD80;UBE2L6;DEFB1;IFI35;IFIT1;IFIT3;IFIT2;OASL;HERC5;C4B;IFIH1;C4A;MT2A;DHX58;FBXO6;HLA-DOB;TRIM22;HERC6;TICAM2;RSAD2;DTX3L;DDX58;HLA-G;PRLR;IFI27;OAS1;OAS2;OAS3;IRF7;PSME2;TLR3;C1QA;IFI6;USP18;ICOS;FGF23;GBP1;GBP4;KLRC2;STAT1;MX1;EIF2AK2;ISG15;PML;PSMB9;BST2;ISG20;CAMK4;SIGLEC1;PDCD1;XAF1;CD22
Interferon gamma signaling Homo sapiens R-HSA-877300	2.04e-08	14.9759	333.07	MT2A;OAS1;OAS2;STAT1;OAS3;IRF7;HLA-G;GBP1;TRIM22;GBP4;PML;OASL
ISG15 antiviral mechanism Homo sapiens R-HSA-1169408	3.68e-06	14.2352	237.836	HERC5;DDX58;STAT1;MX1;EIF2AK2;UBE2L6;ISG15;IFIT1;USP18
Antiviral mechanism by IFN-stimulated genes Homo sapiens R-HSA-1169410	3.68e-06	14.2352	237.836	HERC5;DDX58;STAT1;MX1;EIF2AK2;UBE2L6;ISG15;IFIT1;USP18
RNA Polymerase I Promoter Opening Homo sapiens R-HSA-73728	3.21e-05	24.5883	354.322	HIST1H2BM;HIST1H2BO;HIST1H2BJ;HIST1H2AJ;HIST1H2BB;HIST1H2AB
Packaging Of Telomere Ends Homo sapiens R-HSA-171306	3.5e-05	23.6036	335.258	HIST1H2BM;HIST1H2BO;HIST1H2BJ;HIST1H2AJ;HIST1H2BB;HIST1H2AB
DNA methylation Homo sapiens R-HSA-5334118	3.85e-05	22.6946	317.831	HIST1H2BM;HIST1H2BO;HIST1H2BJ;HIST1H2AJ;HIST1H2BB;HIST1H2AB
Activated PKN1 stimulates transcription of AR (androgen receptor) regulated genes KLK2 and KLK3 Homo sapiens R-HSA-5625886	5.1e-05	21.0714	287.142	HIST1H2BM;HIST1H2BO;HIST1H2BJ;HIST1H2AJ;HIST1H2BB;HIST1H2AB
SIRT1 negatively regulates rRNA Expression Homo sapiens R-HSA-427359	5.6e-05	20.3438	273.576	HIST1H2BM;HIST1H2BO;HIST1H2BJ;HIST1H2AJ;HIST1H2BB;HIST1H2AB
Chemokine receptors bind chemokines Homo sapiens R-HSA-380108	6.2e-05	14.1029	187.072	CXCL10;CXCL9;CXCL11;CCL2;CXCL13;CCR5;CX3CL1
DNA Damage/Telomere Stress Induced Senescence Homo sapiens R-HSA-2559586	8.25e-05	13.2872	171.473	HIST1H2BM;HIST1H2BO;HIST1H2BJ;HIST1H2AJ;HIST1H2BB;HIST1H1B;HIST1H2AB
HDACs deacetylate histones Homo sapiens R-HSA-3214815	8.65e-05	13.0358	166.726	HIST1H2BM;HIST1H2BO;HIST1H2BJ;HIST1H2AH;HIST1H2AJ;HIST1H2BB;HIST1H2AB
PRC2 methylates histones and DNA Homo sapiens R-HSA-212300	9.51e-05	17.3477	219.102	HIST1H2BM;HIST1H2BO;HIST1H2BJ;HIST1H2AJ;HIST1H2BB;HIST1H2AB
Condensation of Prophase Chromosomes Homo sapiens R-HSA-2299718	0.000104	16.8512	210.31	HIST1H2BM;HIST1H2BO;HIST1H2BJ;HIST1H2AJ;HIST1H2BB;HIST1H2AB
ERCC6 (CSB) and EHMT2 (G9a) positively regulate rRNA expression Homo sapiens R-HSA-427389	0.000131	15.9387	194.344	HIST1H2BM;HIST1H2BO;HIST1H2BJ;HIST1H2AJ;HIST1H2BB;HIST1H2AB
Amyloid fiber formation Homo sapiens R-HSA-977225	0.00016	11.3216	135.173	HIST1H2BM;HIST1H2BO;HIST1H2BJ;HIST1H2AJ;UBE2L6;HIST1H2BB;HIST1H2AB
Deposition of new CENPA-containing nucleosomes at the centromere Homo sapiens R-HSA-606279	0.000347	12.8144	141.789	HIST1H2BM;HIST1H2BO;HIST1H2BJ;HIST1H2AJ;HIST1H2BB;HIST1H2AB
Nucleosome assembly Homo sapiens R-HSA-774815	0.000347	12.8144	141.789	HIST1H2BM;HIST1H2BO;HIST1H2BJ;HIST1H2AJ;HIST1H2BB;HIST1H2AB
RIG-I/MDA5 mediated induction of IFN-alpha/beta pathways Homo sapiens R-HSA-168928	0.000375	9.5866	104.878	HERC5;IFIH1;DDX58;DHX58;IRF7;UBE2L6;ISG15
Meiotic recombination Homo sapiens R-HSA-912446	0.000395	12.2792	133.157	HIST1H2BM;HIST1H2BO;HIST1H2BJ;HIST1H2AJ;HIST1H2BB;HIST1H2AB
Negative regulators of RIG-I/MDA5 signaling Homo sapiens R-HSA-936440	0.000478	16.8692	178.987	IFIH1;HERC5;DDX58;UBE2L6;ISG15
Meiotic synapsis Homo sapiens R-HSA-1221632	0.000478	11.5552	121.674	HIST1H2BM;HIST1H2BO;HIST1H2BJ;HIST1H2AJ;HIST1H2BB;HIST1H2AB
RNA Polymerase I Chain Elongation Homo sapiens R-HSA-73777	0.000478	11.5552	121.674	HIST1H2BM;HIST1H2BO;HIST1H2BJ;HIST1H2AJ;HIST1H2BB;HIST1H2AB
Formation of the beta-catenin:TCF transactivating complex Homo sapiens R-HSA-201722	0.000491	11.3324	118.188	HIST1H2BM;HIST1H2BO;HIST1H2BJ;HIST1H2AJ;HIST1H2BB;HIST1H2AB
B-WICH complex positively regulates rRNA expression Homo sapiens R-HSA-5250924	0.000491	11.3324	118.188	HIST1H2BM;HIST1H2BO;HIST1H2BJ;HIST1H2AJ;HIST1H2BB;HIST1H2AB
Telomere Maintenance Homo sapiens R-HSA-157579	0.000523	11.118	114.855	HIST1H2BM;HIST1H2BO;HIST1H2BJ;HIST1H2AJ;HIST1H2BB;HIST1H2AB
RHO GTPases activate PKNs Homo sapiens R-HSA-5625740	0.000557	10.9116	111.666	HIST1H2BM;HIST1H2BO;HIST1H2BJ;HIST1H2AJ;HIST1H2BB;HIST1H2AB
Transcriptional regulation by small RNAs Homo sapiens R-HSA-5578749	0.00151771	8.92221	82.0719	HIST1H2BM;HIST1H2BO;HIST1H2BJ;HIST1H2AJ;HIST1H2BB;HIST1H2AB
Positive epigenetic regulation of rRNA expression Homo sapiens R-HSA-5250913	0.00154015	8.78859	80.1643	HIST1H2BM;HIST1H2BO;HIST1H2BJ;HIST1H2AJ;HIST1H2BB;HIST1H2AB
NoRC negatively regulates rRNA expression Homo sapiens R-HSA-427413	0.00154015	8.78859	80.1643	HIST1H2BM;HIST1H2BO;HIST1H2BJ;HIST1H2AJ;HIST1H2BB;HIST1H2AB
HATs acetylate histones Homo sapiens R-HSA-3214847	0.00170949	6.89255	61.945	HIST1H2BM;HIST1H2BO;HIST1H2BJ;HIST1H2AH;HIST1H2AJ;HIST1H2BB;HIST1H2AB
Negative epigenetic regulation of rRNA expression Homo sapiens R-HSA-5250941	0.00176711	8.41066	74.829	HIST1H2BM;HIST1H2BO;HIST1H2BJ;HIST1H2AJ;HIST1H2BB;HIST1H2AB
RNA Polymerase I Promoter Clearance Homo sapiens R-HSA-73854	0.00176711	8.41066	74.829	HIST1H2BM;HIST1H2BO;HIST1H2BJ;HIST1H2AJ;HIST1H2BB;HIST1H2AB
Senescence-Associated Secretory Phenotype (SASP) Homo sapiens R-HSA-2559582	0.00184875	8.29178	73.1697	HIST1H2BM;HIST1H2BO;HIST1H2BJ;HIST1H2AJ;HIST1H2BB;HIST1H2AB
RNA Polymerase I Transcription Homo sapiens R-HSA-73864	0.00207457	8.06379	70.0135	HIST1H2BM;HIST1H2BO;HIST1H2BJ;HIST1H2AJ;HIST1H2BB;HIST1H2AB
TCF dependent signaling in response to WNT Homo sapiens R-HSA-201681	0.00281997	4.68971	39.1568	HIST1H2BM;HIST1H2BO;HIST1H2BJ;HIST1H2AJ;PSME2;LGR6;HIST1H2BB;PSMB9;HIST1H2AB
Meiosis Homo sapiens R-HSA-1500620	0.00294581	7.44908	61.6824	HIST1H2BM;HIST1H2BO;HIST1H2BJ;HIST1H2AJ;HIST1H2BB;HIST1H2AB
Chromosome Maintenance Homo sapiens R-HSA-73886	0.0030632	7.3556	60.4392	HIST1H2BM;HIST1H2BO;HIST1H2BJ;HIST1H2AJ;HIST1H2BB;HIST1H2AB
Activation of anterior HOX genes in hindbrain development during early embryogenesis Homo sapiens R-HSA-5617472	0.0035186	7.08865	56.9256	HIST1H2BM;HIST1H2BO;HIST1H2BJ;HIST1H2AJ;HIST1H2BB;HIST1H2AB
Activation of HOX genes during differentiation Homo sapiens R-HSA-5619507	0.0035186	7.08865	56.9256	HIST1H2BM;HIST1H2BO;HIST1H2BJ;HIST1H2AJ;HIST1H2BB;HIST1H2AB
TRAF3-dependent IRF activation pathway Homo sapiens R-HSA-918233	0.00379132	26.4465	209.294	IFIH1;DDX58;IRF7
Oxidative Stress Induced Senescence Homo sapiens R-HSA-2559580	0.00379132	6.92116	54.7492	HIST1H2BM;HIST1H2BO;HIST1H2BJ;HIST1H2AJ;HIST1H2BB;HIST1H2AB
Gene Silencing by RNA Homo sapiens R-HSA-211000	0.00647485	6.18947	45.5126	HIST1H2BM;HIST1H2BO;HIST1H2BJ;HIST1H2AJ;HIST1H2BB;HIST1H2AB
Ligand-dependent caspase activation Homo sapiens R-HSA-140534	0.00660489	20.7763	151.913	TICAM2;TNFSF10;TLR3
Innate Immune System Homo sapiens R-HSA-168249	0.00727554	2.43746	17.5353	C1QA;TICAM2;KLRC2;DDX58;CD80;UBE2L6;DEFB1;ISG15;PSMB9;HERC5;C4B;IFIH1;C4A;CAMK4;DHX58;IRF7;PSME2;FGF23;TLR3
Activation of IRF3/IRF7 mediated by TBK1/IKK epsilon Homo sapiens R-HSA-936964	0.0075446	19.3902	138.391	TICAM2;IRF7;TLR3
Mitotic Prophase Homo sapiens R-HSA-68875	0.00807109	5.82001	41.028	HIST1H2BM;HIST1H2BO;HIST1H2BJ;HIST1H2AJ;HIST1H2BB;HIST1H2AB
Peptide ligand-binding receptors Homo sapiens R-HSA-375276	0.00844838	4.26087	29.7579	CXCL10;CXCL11;CXCL9;CCL2;FPR3;CCR5;CXCL13;CX3CL1
Epigenetic regulation of gene expression Homo sapiens R-HSA-212165	0.0112872	5.39066	35.982	HIST1H2BM;HIST1H2BO;HIST1H2BJ;HIST1H2AJ;HIST1H2BB;HIST1H2AB
RNA Polymerase I, RNA Polymerase III, and Mitochondrial Transcription Homo sapiens R-HSA-504046	0.0115794	5.34138	35.4148	HIST1H2BM;HIST1H2BO;HIST1H2BJ;HIST1H2AJ;HIST1H2BB;HIST1H2AB
Cellular Senescence Homo sapiens R-HSA-2559583	0.0126011	4.46341	29.1328	HIST1H2BM;HIST1H2BO;HIST1H2BJ;HIST1H2AJ;HIST1H2BB;HIST1H1B;HIST1H2AB
Activation of C3 and C5 Homo sapiens R-HSA-174577	0.0130426	48.2659	312.072	C4B;C4A
Apoptosis Homo sapiens R-HSA-109581	0.0130426	4.40574	28.4444	TICAM2;TNFSF10;PSME2;GZMB;HIST1H1B;TLR3;PSMB9
Programmed Cell Death Homo sapiens R-HSA-5357801	0.0142205	4.32195	27.4533	TICAM2;TNFSF10;PSME2;GZMB;HIST1H1B;TLR3;PSMB9
Nonhomologous End-Joining (NHEJ) Homo sapiens R-HSA-5693571	0.0164068	8.1055	50.1865	HIST1H2BM;HIST1H2BO;HIST1H2BJ;HIST1H2BB
Caspase activation via extrinsic apoptotic signalig pathway Homo sapiens R-HSA-5357769	0.0209737	12.1134	71.8199	TICAM2;TNFSF10;TLR3
Recruitment and ATM-mediated phosphorylation of repair and signaling proteins at DNA double strand breaks Homo sapiens R-HSA-5693565	0.0236868	7.2027	41.7074	HIST1H2BM;HIST1H2BO;HIST1H2BJ;HIST1H2BB
DNA Double Strand Break Response Homo sapiens R-HSA-5693606	0.0247935	7.07138	40.5073	HIST1H2BM;HIST1H2BO;HIST1H2BJ;HIST1H2BB
G alpha (i) signalling events Homo sapiens R-HSA-418594	0.0271489	3.38953	19.0537	GABBR2;CXCL10;CXCL11;CXCL9;RGS16;FPR3;CCR5;CXCL13
Signaling by Wnt Homo sapiens R-HSA-195721	0.0275011	3.10029	17.3381	HIST1H2BM;HIST1H2BO;HIST1H2BJ;HIST1H2AJ;PSME2;LGR6;HIST1H2BB;PSMB9;HIST1H2AB
TRAF6 mediated IRF7 activation Homo sapiens R-HSA-933541	0.0315673	10.0223	54.5092	IFIH1;DDX58;IRF7
TRIF-mediated programmed cell death Homo sapiens R-HSA-2562578	0.0324929	24.128	130.156	TICAM2;TLR3
G2/M Checkpoints Homo sapiens R-HSA-69481	0.0335834	4.07318	21.7756	HIST1H2BM;HIST1H2BO;HIST1H2BJ;PSME2;HIST1H2BB;PSMB9
Adaptive Immune System Homo sapiens R-HSA-1280218	0.0410884	2.13882	10.9708	IFITM1;DTX3L;CD80;UBE2L6;HLA-G;PSMB9;HERC5;PSME2;FBXO6;SIGLEC1;PDCD1;ICOS;HLA-DOB;FGF23;CD22;HERC6
NF-kB activation through FADD/RIP-1 pathway mediated by caspase-8 and -10 Homo sapiens R-HSA-933543	0.0449377	19.3005	96.9851	IFIH1;DDX58
M Phase Homo sapiens R-HSA-68886	0.0468247	3.02018	15.0081	HIST1H2BM;HIST1H2BO;HIST1H2BJ;HIST1H2AJ;PSME2;HIST1H2BB;PSMB9;HIST1H2AB
G2/M DNA damage checkpoint Homo sapiens R-HSA-69473	0.0581819	5.2507	24.8764	HIST1H2BM;HIST1H2BO;HIST1H2BJ;HIST1H2BB
Chromatin organization Homo sapiens R-HSA-4839726	0.0603343	3.12826	14.6191	HIST1H2BM;HIST1H2BO;HIST1H2BJ;HIST1H2AH;HIST1H2AJ;HIST1H2BB;HIST1H2AB
Chromatin modifying enzymes Homo sapiens R-HSA-3247509	0.0603343	3.12826	14.6191	HIST1H2BM;HIST1H2BO;HIST1H2BJ;HIST1H2AH;HIST1H2AJ;HIST1H2BB;HIST1H2AB
Processing of DNA double-strand break ends Homo sapiens R-HSA-5693607	0.0635382	5.04536	23.2475	HIST1H2BM;HIST1H2BO;HIST1H2BJ;HIST1H2BB
RMTs methylate histone arginines Homo sapiens R-HSA-3214858	0.0708065	6.91562	31.0219	HIST1H2AH;HIST1H2AJ;HIST1H2AB
Metabolism of Angiotensinogen to Angiotensins Homo sapiens R-HSA-2022377	0.0711453	13.7833	61.3953	ACE2;GZMH
TRAF6 mediated induction of TAK1 complex Homo sapiens R-HSA-937072	0.0711453	13.7833	61.3953	TICAM2;TLR3
Cell Cycle Checkpoints Homo sapiens R-HSA-69620	0.0714166	3.32717	14.7642	HIST1H2BM;HIST1H2BO;HIST1H2BJ;PSME2;HIST1H2BB;PSMB9
Class I MHC mediated antigen processing & presentation Homo sapiens R-HSA-983169	0.0857414	2.63892	11.1936	HERC5;DTX3L;PSME2;UBE2L6;FBXO6;HLA-G;HERC6;PSMB9
Assembly of collagen fibrils and other multimeric structures Homo sapiens R-HSA-2022090	0.108364	5.69262	22.7411	MMP13;COL5A1;COL4A3
Antigen processing: Ubiquitination & Proteasome degradation Homo sapiens R-HSA-983168	0.109739	2.70316	10.7306	HERC5;DTX3L;PSME2;UBE2L6;FBXO6;HERC6;PSMB9
Class A/1 (Rhodopsin-like receptors) Homo sapiens R-HSA-373076	0.112444	2.48583	9.77648	CXCL10;CXCL11;CXCL9;CCL2;FPR3;CCR5;CXCL13;CX3CL1
Initial triggering of complement Homo sapiens R-HSA-166663	0.125946	5.27754	20.0886	C4B;C4A;C1QA
Cell Cycle, Mitotic Homo sapiens R-HSA-69278	0.125946	2.17207	8.24323	TPX2;HIST1H2BM;HIST1H2BO;HIST1H2BJ;HIST1H2AJ;PSME2;MYBL2;HIST1H2BB;PSMB9;HIST1H2AB
Growth hormone receptor signaling Homo sapiens R-HSA-982772	0.136998	8.76763	32.2252	STAT1;PRLR
TRAF6 mediated NF-kB activation Homo sapiens R-HSA-933542	0.136998	8.76763	32.2252	IFIH1;DDX58
IKK complex recruitment mediated by RIP1 Homo sapiens R-HSA-937041	0.136998	8.76763	32.2252	TICAM2;TLR3
Activation of G protein gated Potassium channels Homo sapiens R-HSA-1296041	0.141338	8.386	30.1798	GABBR2;KCNJ3
Inhibition of voltage gated Ca2+ channels via Gbeta/gamma subunits Homo sapiens R-HSA-997272	0.141338	8.386	30.1798	GABBR2;KCNJ3
G protein gated Potassium channels Homo sapiens R-HSA-1296059	0.141338	8.386	30.1798	GABBR2;KCNJ3
Regulation of IFNA signaling Homo sapiens R-HSA-912694	0.141338	8.386	30.1798	STAT1;USP18
HDR through Homologous Recombination (HR) or Single Strand Annealing (SSA) Homo sapiens R-HSA-5693567	0.148784	3.5915	12.6978	HIST1H2BM;HIST1H2BO;HIST1H2BJ;HIST1H2BB
Regulation of Complement cascade Homo sapiens R-HSA-977606	0.148784	8.03618	28.3316	C4B;C4A
ER-Phagosome pathway Homo sapiens R-HSA-1236974	0.149325	4.68003	16.4319	PSME2;HLA-G;PSMB9
Platelet calcium homeostasis Homo sapiens R-HSA-418360	0.156214	7.71434	26.6551	P2RX5;SLC8A2
Homology Directed Repair Homo sapiens R-HSA-5693538	0.168144	3.40143	11.4666	HIST1H2BM;HIST1H2BO;HIST1H2BJ;HIST1H2BB
Termination of translesion DNA synthesis Homo sapiens R-HSA-5656169	0.185575	6.88676	22.4566	UBE2L6;ISG15
Costimulation by the CD28 family Homo sapiens R-HSA-388841	0.185575	4.20375	13.669	CD80;PDCD1;ICOS
Amino acid transport across the plasma membrane Homo sapiens R-HSA-352230	0.189386	6.64895	21.2822	SLC43A1;SLC38A5
Inwardly rectifying K+ channels Homo sapiens R-HSA-1296065	0.189386	6.64895	21.2822	GABBR2;KCNJ3
FGFR1 mutant receptor activation Homo sapiens R-HSA-1839124	0.189386	6.64895	21.2822	STAT1;FGF23
Activation of Matrix Metalloproteinases Homo sapiens R-HSA-1592389	0.19673	6.42699	20.1999	MMP13;TPSAB1
Signaling by NOTCH2 Homo sapiens R-HSA-1980145	0.19673	6.42699	20.1999	MDK;GZMB
GPCR ligand binding Homo sapiens R-HSA-500792	0.196826	2.00861	6.29247	GABBR2;CXCL10;CXCL11;CXCL9;CCL2;FPR3;CCR5;CXCL13;CX3CL1
RHO GTPase Effectors Homo sapiens R-HSA-195258	0.222602	2.34298	7.0239	HIST1H2BM;HIST1H2BO;HIST1H2BJ;HIST1H2AJ;HIST1H2BB;HIST1H2AB
Complement cascade Homo sapiens R-HSA-166658	0.222602	3.76547	11.2604	C4B;C4A;C1QA
Antigen processing-Cross presentation Homo sapiens R-HSA-1236975	0.234199	3.66977	10.7531	PSME2;HLA-G;PSMB9
Translesion synthesis by Y family DNA polymerases bypasses lesions on DNA template Homo sapiens R-HSA-110313	0.243553	5.50746	15.8705	UBE2L6;ISG15
Collagen formation Homo sapiens R-HSA-1474290	0.250693	3.53497	10.0505	MMP13;COL5A1;COL4A3
Signaling by FGFR1 in disease Homo sapiens R-HSA-5655302	0.250693	5.3542	15.175	STAT1;FGF23
GABA B receptor activation Homo sapiens R-HSA-977444	0.255462	5.20923	14.5245	GABBR2;KCNJ3
Activation of GABAB receptors Homo sapiens R-HSA-991365	0.255462	5.20923	14.5245	GABBR2;KCNJ3
NS1 Mediated Effects on Host Pathways Homo sapiens R-HSA-168276	0.255462	5.20923	14.5245	EIF2AK2;ISG15
DNA Double-Strand Break Repair Homo sapiens R-HSA-5693532	0.263649	2.74632	7.54631	HIST1H2BM;HIST1H2BO;HIST1H2BJ;HIST1H2BB
Host Interactions with Influenza Factors Homo sapiens R-HSA-168253	0.271691	4.94159	13.3433	EIF2AK2;ISG15
Histidine, lysine, phenylalanine, tyrosine, proline and tryptophan catabolism Homo sapiens R-HSA-6788656	0.271691	4.94159	13.3433	IL4I1;IDO1
TRAIL signaling Homo sapiens R-HSA-75158	0.280535	16.0089	42.515	TNFSF10
Cell Cycle Homo sapiens R-HSA-1640170	0.280535	1.75629	4.65578	TPX2;HIST1H2BM;HIST1H2BO;HIST1H2BJ;HIST1H2AJ;PSME2;MYBL2;HIST1H2BB;PSMB9;HIST1H2AB
Phospholipase C-mediated cascade; FGFR3 Homo sapiens R-HSA-5654227	0.298782	4.58792	11.8237	CAMK4;FGF23
DNA Repair Homo sapiens R-HSA-73894	0.298782	2.08784	5.36774	HIST1H2BM;HIST1H2BO;HIST1H2BJ;UBE2L6;ISG15;HIST1H2BB
MyD88-independent TLR3/TLR4 cascade Homo sapiens R-HSA-166166	0.301925	3.08182	7.79861	TICAM2;IRF7;TLR3
Toll Like Receptor 3 (TLR3) Cascade Homo sapiens R-HSA-168164	0.301925	3.08182	7.79861	TICAM2;IRF7;TLR3
TRIF-mediated TLR3/TLR4 signaling Homo sapiens R-HSA-937061	0.301925	3.08182	7.79861	TICAM2;IRF7;TLR3
Formyl peptide receptors bind formyl peptides and many other ligands Homo sapiens R-HSA-444473	0.301925	13.7212	34.6775	FPR3
Immunoregulatory interactions between a Lymphoid and a non-Lymphoid cell Homo sapiens R-HSA-198933	0.301925	2.52938	6.37235	IFITM1;SIGLEC1;HLA-G;CD22
Phospholipase C-mediated cascade; FGFR4 Homo sapiens R-HSA-5654228	0.302801	4.37894	10.9492	CAMK4;FGF23
DNA Damage Bypass Homo sapiens R-HSA-73893	0.302801	4.37894	10.9492	UBE2L6;ISG15
Transport of inorganic cations/anions and amino acids/oligopeptides Homo sapiens R-HSA-425393	0.303233	3.01731	7.49277	SLC43A1;SLC38A5;SLC8A2
Potassium Channels Homo sapiens R-HSA-1296071	0.303233	3.01731	7.49277	GABBR2;KCNA3;KCNJ3
Signaling by PDGF Homo sapiens R-HSA-186797	0.304512	1.90549	4.69903	STAT1;CAMK4;CD80;COL4A3;PSME2;FGF23;PSMB9
Phospholipase C-mediated cascade: FGFR1 Homo sapiens R-HSA-5654219	0.304512	4.28141	10.5475	CAMK4;FGF23
Cellular responses to stress Homo sapiens R-HSA-2262752	0.304873	1.88932	4.59686	HIST1H2BM;HIST1H2BO;HIST1H2BJ;HIST1H2AJ;HIST1H2BB;HIST1H1B;HIST1H2AB
Amino acid and oligopeptide SLC transporters Homo sapiens R-HSA-425374	0.304873	4.09881	9.80639	SLC43A1;SLC38A5
Phospholipase C-mediated cascade; FGFR2 Homo sapiens R-HSA-5654221	0.304873	4.09881	9.80639	CAMK4;FGF23
Regulation of activated PAK-2p34 by proteasome mediated degradation Homo sapiens R-HSA-211733	0.304873	4.09881	9.80639	PSME2;PSMB9
Cross-presentation of soluble exogenous antigens (endosomes) Homo sapiens R-HSA-1236978	0.304873	4.09881	9.80639	PSME2;PSMB9
CDK-mediated phosphorylation and removal of Cdc6 Homo sapiens R-HSA-69017	0.304873	4.01321	9.46419	PSME2;PSMB9
Ubiquitin-dependent degradation of Cyclin D1 Homo sapiens R-HSA-69229	0.304873	4.01321	9.46419	PSME2;PSMB9
Ubiquitin-dependent degradation of Cyclin D Homo sapiens R-HSA-75815	0.304873	4.01321	9.46419	PSME2;PSMB9
Regulation of Apoptosis Homo sapiens R-HSA-169911	0.304873	4.01321	9.46419	PSME2;PSMB9
Regulation of ornithine decarboxylase (ODC) Homo sapiens R-HSA-350562	0.304873	4.01321	9.46419	PSME2;PSMB9
Signaling by the B Cell Receptor (BCR) Homo sapiens R-HSA-983705	0.304873	2.12404	4.99766	CD80;PSME2;FGF23;CD22;PSMB9
Vpu mediated degradation of CD4 Homo sapiens R-HSA-180534	0.304873	3.93111	9.13916	PSME2;PSMB9
Autodegradation of the E3 ubiquitin ligase COP1 Homo sapiens R-HSA-349425	0.304873	3.93111	9.13916	PSME2;PSMB9
p53-Independent DNA Damage Response Homo sapiens R-HSA-69610	0.304873	3.85229	8.83014	PSME2;PSMB9
p53-Independent G1/S DNA damage checkpoint Homo sapiens R-HSA-69613	0.304873	3.85229	8.83014	PSME2;PSMB9
Ubiquitin Mediated Degradation of Phosphorylated Cdc25A Homo sapiens R-HSA-69601	0.304873	3.85229	8.83014	PSME2;PSMB9
Vif-mediated degradation of APOBEC3G Homo sapiens R-HSA-180585	0.304873	3.77657	8.53608	PSME2;PSMB9
G2/M Transition Homo sapiens R-HSA-69275	0.304873	2.28805	5.14938	TPX2;PSME2;MYBL2;PSMB9
SCF-beta-TrCP mediated degradation of Emi1 Homo sapiens R-HSA-174113	0.304873	3.70375	8.256	PSME2;PSMB9
Stabilization of p53 Homo sapiens R-HSA-69541	0.304873	3.70375	8.256	PSME2;PSMB9
AUF1 (hnRNP D0) binds and destabilizes mRNA Homo sapiens R-HSA-450408	0.304873	3.70375	8.256	PSME2;PSMB9
Degradation of AXIN Homo sapiens R-HSA-4641257	0.304873	3.70375	8.256	PSME2;PSMB9
Sodium/Calcium exchangers Homo sapiens R-HSA-425561	0.304873	9.6034	21.3591	SLC8A2
Tryptophan catabolism Homo sapiens R-HSA-71240	0.304873	9.6034	21.3591	IDO1
Phenylalanine and tyrosine catabolism Homo sapiens R-HSA-71182	0.304873	9.6034	21.3591	IL4I1
Response to metal ions Homo sapiens R-HSA-5660526	0.304873	9.6034	21.3591	MT2A
Metallothioneins bind metals Homo sapiens R-HSA-5661231	0.304873	9.6034	21.3591	MT2A
Interleukin-6 signaling Homo sapiens R-HSA-1059683	0.304873	9.6034	21.3591	STAT1
FGFR1c ligand binding and activation Homo sapiens R-HSA-190373	0.304873	9.6034	21.3591	FGF23
Signaling by activated point mutants of FGFR1 Homo sapiens R-HSA-1839122	0.304873	9.6034	21.3591	FGF23
TRAF6 mediated IRF7 activation in TLR7/8 or 9 signaling Homo sapiens R-HSA-975110	0.304873	9.6034	21.3591	IRF7
CASP8 activity is inhibited Homo sapiens R-HSA-5218900	0.304873	9.6034	21.3591	TNFSF10
Regulation by c-FLIP Homo sapiens R-HSA-3371378	0.304873	9.6034	21.3591	TNFSF10
Dimerization of procaspase-8 Homo sapiens R-HSA-69416	0.304873	9.6034	21.3591	TNFSF10
Mitotic G2-G2/M phases Homo sapiens R-HSA-453274	0.304873	2.26105	5.01839	TPX2;PSME2;MYBL2;PSMB9
Activated TLR4 signalling Homo sapiens R-HSA-166054	0.304873	2.65569	5.85326	TICAM2;IRF7;TLR3
GABA receptor activation Homo sapiens R-HSA-977443	0.304873	3.63369	7.98903	GABBR2;KCNJ3
Hh mutants that don't undergo autocatalytic processing are degraded by ERAD Homo sapiens R-HSA-5362768	0.304873	3.63369	7.98903	PSME2;PSMB9
Degradation of DVL Homo sapiens R-HSA-4641258	0.304873	3.56621	7.73434	PSME2;PSMB9
Reduction of cytosolic Ca++ levels Homo sapiens R-HSA-418359	0.304873	8.72992	18.7011	SLC8A2
Endosomal/Vacuolar pathway Homo sapiens R-HSA-1236977	0.304873	8.72992	18.7011	HLA-G
CD28 dependent Vav1 pathway Homo sapiens R-HSA-389359	0.304873	8.72992	18.7011	CD80
Pyrimidine catabolism Homo sapiens R-HSA-73621	0.304873	8.72992	18.7011	NT5C3A
NOTCH2 intracellular domain regulates transcription Homo sapiens R-HSA-2197563	0.304873	8.72992	18.7011	GZMB
FGFR3 mutant receptor activation Homo sapiens R-HSA-2033514	0.304873	8.72992	18.7011	FGF23
Signaling by activated point mutants of FGFR3 Homo sapiens R-HSA-1839130	0.304873	8.72992	18.7011	FGF23
Hh mutants abrogate ligand secretion Homo sapiens R-HSA-5387390	0.304873	3.5012	7.49117	PSME2;PSMB9
NIK-->noncanonical NF-kB signaling Homo sapiens R-HSA-5676590	0.304873	3.4385	7.25882	PSME2;PSMB9
CDT1 association with the CDC6:ORC:origin complex Homo sapiens R-HSA-68827	0.304873	3.4385	7.25882	PSME2;PSMB9
Signaling by SCF-KIT Homo sapiens R-HSA-1433557	0.304873	1.8223	3.83099	STAT1;CD80;PSME2;GRAP;FGF23;PSMB9
Degradation of GLI1 by the proteasome Homo sapiens R-HSA-5610780	0.304873	3.37801	7.03667	PSME2;PSMB9
GLI3 is processed to GLI3R by the proteasome Homo sapiens R-HSA-5610785	0.304873	3.37801	7.03667	PSME2;PSMB9
Degradation of GLI2 by the proteasome Homo sapiens R-HSA-5610783	0.304873	3.37801	7.03667	PSME2;PSMB9
The role of GTSE1 in G2/M progression after G2 checkpoint Homo sapiens R-HSA-8852276	0.304873	3.37801	7.03667	PSME2;PSMB9
SCF(Skp2)-mediated degradation of p27/p21 Homo sapiens R-HSA-187577	0.304873	3.37801	7.03667	PSME2;PSMB9
Activation of DNA fragmentation factor Homo sapiens R-HSA-211227	0.304873	8.00202	16.5418	HIST1H1B
Apoptosis induced DNA fragmentation Homo sapiens R-HSA-140342	0.304873	8.00202	16.5418	HIST1H1B
FGFRL1 modulation of FGFR1 signaling Homo sapiens R-HSA-5658623	0.304873	8.00202	16.5418	FGF23
FGFR2c ligand binding and activation Homo sapiens R-HSA-190375	0.304873	8.00202	16.5418	FGF23
FGFR3c ligand binding and activation Homo sapiens R-HSA-190372	0.304873	8.00202	16.5418	FGF23
FGFR3 ligand binding and activation Homo sapiens R-HSA-190239	0.304873	8.00202	16.5418	FGF23
DEx/H-box helicases activate type I IFN and inflammatory cytokines production Homo sapiens R-HSA-3134963	0.304873	8.00202	16.5418	IRF7
Trafficking and processing of endosomal TLR Homo sapiens R-HSA-1679131	0.304873	8.00202	16.5418	TLR3
Constitutive Signaling by Aberrant PI3K in Cancer Homo sapiens R-HSA-2219530	0.308673	3.26317	6.62058	CD80;FGF23
Dectin-1 mediated noncanonical NF-kB signaling Homo sapiens R-HSA-5607761	0.308673	3.26317	6.62058	PSME2;PSMB9
Toll Like Receptor 4 (TLR4) Cascade Homo sapiens R-HSA-166016	0.308673	2.43129	4.90494	TICAM2;IRF7;TLR3
Autodegradation of Cdh1 by Cdh1:APC/C Homo sapiens R-HSA-174084	0.308673	3.20862	6.42558	PSME2;PSMB9
Metabolism of amino acids and derivatives Homo sapiens R-HSA-71291	0.308673	1.766	3.53193	IL4I1;PSAT1;PSME2;INMT;IDO1;PSMB9
Early Phase of HIV Life Cycle Homo sapiens R-HSA-162594	0.308673	7.38611	14.7586	CCR5
TP53 regulates transcription of several additional cell death genes whose specific roles in p53-dependent apoptosis remain uncertain Homo sapiens R-HSA-6803205	0.308673	7.38611	14.7586	BCL2L14
Regulation of IFNG signaling Homo sapiens R-HSA-877312	0.308673	7.38611	14.7586	STAT1
FGFR4 ligand binding and activation Homo sapiens R-HSA-190322	0.308673	7.38611	14.7586	FGF23
Regulation of necroptotic cell death Homo sapiens R-HSA-5675482	0.308673	7.38611	14.7586	TNFSF10
Collagen biosynthesis and modifying enzymes Homo sapiens R-HSA-1650814	0.308673	3.15586	6.23863	COL5A1;COL4A3
Signaling by FGFR in disease Homo sapiens R-HSA-1226099	0.308673	3.15586	6.23863	STAT1;FGF23
p53-Dependent G1/S DNA damage checkpoint Homo sapiens R-HSA-69580	0.308673	3.15586	6.23863	PSME2;PSMB9
p53-Dependent G1 DNA Damage Response Homo sapiens R-HSA-69563	0.308673	3.15586	6.23863	PSME2;PSMB9
Asymmetric localization of PCP proteins Homo sapiens R-HSA-4608870	0.308673	3.15586	6.23863	PSME2;PSMB9
Downstream signaling events of B Cell Receptor (BCR) Homo sapiens R-HSA-1168372	0.308673	2.05482	4.05862	CD80;PSME2;FGF23;PSMB9
Hedgehog ligand biogenesis Homo sapiens R-HSA-5358346	0.314066	3.1048	6.05929	PSME2;PSMB9
Downstream signal transduction Homo sapiens R-HSA-186763	0.314066	1.73384	3.3655	STAT1;CAMK4;CD80;PSME2;FGF23;PSMB9
Elevation of cytosolic Ca2+ levels Homo sapiens R-HSA-139853	0.314066	6.85818	13.2652	P2RX5
Prolactin receptor signaling Homo sapiens R-HSA-1170546	0.314066	6.85818	13.2652	PRLR
FGFR1 ligand binding and activation Homo sapiens R-HSA-190242	0.314066	6.85818	13.2652	FGF23
G1/S DNA Damage Checkpoints Homo sapiens R-HSA-69615	0.314923	3.05536	5.88715	PSME2;PSMB9
Metabolism of proteins Homo sapiens R-HSA-392499	0.315332	1.38205	2.64655	HIST1H2BM;HIST1H2BO;HIST1H2BJ;HIST1H2AJ;UBE2L6;PML;GZMH;ACE2;TBCE;MGAT3;MUC13;CCL2;FBXO6;HIST1H2BB;HIST1H2AB
DAP12 signaling Homo sapiens R-HSA-2424491	0.315332	1.71818	3.28569	KLRC2;CAMK4;CD80;PSME2;FGF23;PSMB9
APC/C:Cdc20 mediated degradation of Securin Homo sapiens R-HSA-174154	0.315332	3.00747	5.72183	PSME2;PSMB9
Activation of NF-kappaB in B cells Homo sapiens R-HSA-1169091	0.315332	3.00747	5.72183	PSME2;PSMB9
Cytosolic sensors of pathogen-associated DNA Homo sapiens R-HSA-1834949	0.315332	3.00747	5.72183	IRF7;TLR3
Regulation of RAS by GAPs Homo sapiens R-HSA-5658442	0.317024	2.96105	5.56296	PSME2;PSMB9
Assembly of the pre-replicative complex Homo sapiens R-HSA-68867	0.317024	2.96105	5.56296	PSME2;PSMB9
Regulated Necrosis Homo sapiens R-HSA-5218859	0.317024	6.40065	11.9994	TNFSF10
RIPK1-mediated regulated necrosis Homo sapiens R-HSA-5213460	0.317024	6.40065	11.9994	TNFSF10
Polo-like kinase mediated events Homo sapiens R-HSA-156711	0.317024	6.40065	11.9994	MYBL2
Cyclin E associated events during G1/S transition Homo sapiens R-HSA-69202	0.321799	2.91604	5.41021	PSME2;PSMB9
Cyclin A:Cdk2-associated events at S phase entry Homo sapiens R-HSA-69656	0.327819	2.87237	5.26328	PSME2;PSMB9
Formation of Senescence-Associated Heterochromatin Foci (SAHF) Homo sapiens R-HSA-2559584	0.328602	6.0003	10.9153	HIST1H1B
Activated point mutants of FGFR2 Homo sapiens R-HSA-2033519	0.328602	6.0003	10.9153	FGF23
Switching of origins to a post-replicative state Homo sapiens R-HSA-69052	0.328602	2.82999	5.12186	PSME2;PSMB9
Orc1 removal from chromatin Homo sapiens R-HSA-68949	0.328602	2.82999	5.12186	PSME2;PSMB9
Mitotic G1-G1/S phases Homo sapiens R-HSA-453279	0.328602	2.17382	3.88947	PSME2;MYBL2;PSMB9
APC/C:Cdh1 mediated degradation of Cdc20 and other APC/C:Cdh1 targeted proteins in late mitosis/early G1 Homo sapiens R-HSA-174178	0.328602	2.78883	4.98568	PSME2;PSMB9
Cdc20:Phospho-APC/C mediated degradation of Cyclin A Homo sapiens R-HSA-174184	0.328602	2.78883	4.98568	PSME2;PSMB9
DAP12 interactions Homo sapiens R-HSA-2172127	0.328602	1.64391	2.91783	KLRC2;CAMK4;CD80;PSME2;FGF23;PSMB9
CD22 mediated BCR regulation Homo sapiens R-HSA-5690714	0.328602	5.64706	9.97828	CD22
Defective GALNT12 causes colorectal cancer 1 (CRCS1) Homo sapiens R-HSA-5083636	0.328602	5.64706	9.97828	MUC13
Defective GALNT3 causes familial hyperphosphatemic tumoral calcinosis (HFTC) Homo sapiens R-HSA-5083625	0.328602	5.64706	9.97828	MUC13
SHC-mediated cascade:FGFR3 Homo sapiens R-HSA-5654704	0.328602	5.64706	9.97828	FGF23
Signaling by cytosolic FGFR1 fusion mutants Homo sapiens R-HSA-1839117	0.328602	5.64706	9.97828	STAT1
APC:Cdc20 mediated degradation of cell cycle proteins prior to satisfation of the cell cycle checkpoint Homo sapiens R-HSA-179419	0.328602	2.74885	4.85449	PSME2;PSMB9
Removal of licensing factors from origins Homo sapiens R-HSA-69300	0.328602	2.74885	4.85449	PSME2;PSMB9
Toll-Like Receptors Cascades Homo sapiens R-HSA-168898	0.339178	2.10992	3.65041	TICAM2;IRF7;TLR3
APC/C:Cdc20 mediated degradation of mitotic proteins Homo sapiens R-HSA-176409	0.339178	2.67222	4.60612	PSME2;PSMB9
Diseases of signal transduction Homo sapiens R-HSA-5663202	0.339178	1.70643	2.93212	STAT1;CD80;PSME2;FGF23;PSMB9
Other semaphorin interactions Homo sapiens R-HSA-416700	0.339178	5.33306	9.16186	CD72
Signaling by Rho GTPases Homo sapiens R-HSA-194315	0.33929	1.60681	2.74099	HIST1H2BM;HIST1H2BO;HIST1H2BJ;HIST1H2AJ;HIST1H2BB;HIST1H2AB
Activation of APC/C and APC/C:Cdc20 mediated degradation of mitotic proteins Homo sapiens R-HSA-176814	0.33929	2.63548	4.4885	PSME2;PSMB9
Regulation of DNA replication Homo sapiens R-HSA-69304	0.33929	2.63548	4.4885	PSME2;PSMB9
Neurotransmitter Receptor Binding And Downstream Transmission In The Postsynaptic Cell Homo sapiens R-HSA-112314	0.33929	2.07935	3.53796	GABBR2;CAMK4;KCNJ3
Defective C1GALT1C1 causes Tn polyagglutination syndrome (TNPS) Homo sapiens R-HSA-5083632	0.346789	5.05212	8.44536	MUC13
FGFR2 ligand binding and activation Homo sapiens R-HSA-190241	0.346789	5.05212	8.44536	FGF23
Developmental Biology Homo sapiens R-HSA-1266738	0.352468	1.37721	2.26669	HIST1H2BM;CD72;HIST1H2BO;HIST1H2BJ;HIST1H2AJ;COL4A3;PSME2;HIST1H2BB;FGF23;PSMB9;HIST1H2AB
Signal Transduction Homo sapiens R-HSA-162582	0.352468	1.20823	1.96771	HIST1H2BM;CXCL9;HIST1H2BO;HIST1H2BJ;CD80;RGS16;FPR3;CXCL13;PCSK5;CX3CL1;MDK;TNFSF10;CCL2;CCR5;FGF23;HIST1H2AB;GABBR2;STAT1;HIST1H2AJ;GZMB;PRLR;PSMB9;CXCL10;CXCL11;CAMK4;COL4A3;PSME2;GRAP;LGR6;HIST1H2BB
Regulation of FZD by ubiquitination Homo sapiens R-HSA-4641263	0.352468	4.79927	7.81252	LGR6
Regulation of Insulin-like Growth Factor (IGF) transport and uptake by Insulin-like Growth Factor Binding Proteins (IGFBPs) Homo sapiens R-HSA-381426	0.352468	4.79927	7.81252	GZMH
NOTCH2 Activation and Transmission of Signal to the Nucleus Homo sapiens R-HSA-2979096	0.352468	4.79927	7.81252	MDK
SHC-mediated cascade:FGFR1 Homo sapiens R-HSA-5654688	0.352468	4.79927	7.81252	FGF23
RIP-mediated NFkB activation via ZBP1 Homo sapiens R-HSA-1810476	0.352468	4.79927	7.81252	TLR3
Regulation of APC/C activators between G1/S and early anaphase Homo sapiens R-HSA-176408	0.352468	2.49807	4.05724	PSME2;PSMB9
Peptide hormone metabolism Homo sapiens R-HSA-2980736	0.35646	2.43458	3.86275	ACE2;GZMH
Post-chaperonin tubulin folding pathway Homo sapiens R-HSA-389977	0.35646	4.5705	7.25029	TBCE
Intrinsic Pathway of Fibrin Clot Formation Homo sapiens R-HSA-140837	0.35646	4.5705	7.25029	SERPING1
CD28 dependent PI3K/Akt signaling Homo sapiens R-HSA-389357	0.35646	4.5705	7.25029	CD80
CTLA4 inhibitory signaling Homo sapiens R-HSA-389513	0.35646	4.5705	7.25029	CD80
Signaling by FGFR3 point mutants in cancer Homo sapiens R-HSA-8853338	0.35646	4.5705	7.25029	FGF23
Signaling by FGFR3 in disease Homo sapiens R-HSA-5655332	0.35646	4.5705	7.25029	FGF23
Degradation of beta-catenin by the destruction complex Homo sapiens R-HSA-195253	0.358906	2.40402	3.77025	PSME2;PSMB9
DNA Replication Pre-Initiation Homo sapiens R-HSA-69002	0.358906	2.40402	3.77025	PSME2;PSMB9
M/G1 Transition Homo sapiens R-HSA-68874	0.358906	2.40402	3.77025	PSME2;PSMB9
PI5P, PP2A and IER3 Regulate PI3K/AKT Signaling Homo sapiens R-HSA-6811558	0.362662	2.37422	3.68075	CD80;FGF23
Regulation of TP53 Activity through Acetylation Homo sapiens R-HSA-6804758	0.362662	4.36253	6.74818	PML
SHC-mediated cascade:FGFR4 Homo sapiens R-HSA-5654719	0.362662	4.36253	6.74818	FGF23
Metabolism of polyamines Homo sapiens R-HSA-351202	0.364536	2.34515	3.59411	PSME2;PSMB9
Hedgehog 'on' state Homo sapiens R-HSA-5632684	0.364536	2.31678	3.51021	PSME2;PSMB9
APC/C-mediated degradation of cell cycle proteins Homo sapiens R-HSA-174143	0.364536	2.31678	3.51021	PSME2;PSMB9
Regulation of mitotic cell cycle Homo sapiens R-HSA-453276	0.364536	2.31678	3.51021	PSME2;PSMB9
Disease Homo sapiens R-HSA-1643685	0.364536	1.35444	2.05145	STAT1;CD80;PSME2;EIF2AK2;MUC13;ISG15;CCR5;FGF23;TLR3;PSMB9
Pyrimidine metabolism Homo sapiens R-HSA-73848	0.364536	4.17265	6.29761	NT5C3A
Cytosolic tRNA aminoacylation Homo sapiens R-HSA-379716	0.364536	4.17265	6.29761	WARS
Diseases associated with the TLR signaling cascade Homo sapiens R-HSA-5602358	0.364536	4.17265	6.29761	TLR3
Diseases of Immune System Homo sapiens R-HSA-5260271	0.364536	4.17265	6.29761	TLR3
PI3K/AKT Signaling in Cancer Homo sapiens R-HSA-2219528	0.366085	2.28908	3.42894	CD80;FGF23
Regulation of mRNA stability by proteins that bind AU-rich elements Homo sapiens R-HSA-450531	0.366085	2.28908	3.42894	PSME2;PSMB9
Platelet homeostasis Homo sapiens R-HSA-418346	0.368693	2.26204	3.35019	P2RX5;SLC8A2
Amino acid synthesis and interconversion (transamination) Homo sapiens R-HSA-70614	0.368693	3.99858	5.89152	PSAT1
Antigen Presentation: Folding, assembly and peptide loading of class I MHC Homo sapiens R-HSA-983170	0.368693	3.99858	5.89152	HLA-G
ATF4 activates genes Homo sapiens R-HSA-380994	0.368693	3.99858	5.89152	CCL2
G0 and Early G1 Homo sapiens R-HSA-1538133	0.368693	3.99858	5.89152	MYBL2
Termination of O-glycan biosynthesis Homo sapiens R-HSA-977068	0.372523	3.83845	5.52404	MUC13
CaM pathway Homo sapiens R-HSA-111997	0.372523	3.83845	5.52404	CAMK4
Calmodulin induced events Homo sapiens R-HSA-111933	0.372523	3.83845	5.52404	CAMK4
N-glycan antennae elongation in the medial/trans-Golgi Homo sapiens R-HSA-975576	0.372523	3.83845	5.52404	MGAT3
PD-1 signaling Homo sapiens R-HSA-389948	0.372523	3.83845	5.52404	PDCD1
SHC-mediated cascade:FGFR2 Homo sapiens R-HSA-5654699	0.372523	3.83845	5.52404	FGF23
ZBP1(DAI) mediated induction of type I IFNs Homo sapiens R-HSA-1606322	0.372523	3.83845	5.52404	TLR3
Negative regulation of the PI3K/AKT network Homo sapiens R-HSA-199418	0.373973	2.18459	3.12806	CD80;FGF23
PCP/CE pathway Homo sapiens R-HSA-4086400	0.37869	2.15993	3.05843	PSME2;PSMB9
Interleukin-6 family signaling Homo sapiens R-HSA-6783589	0.381081	3.69063	5.19027	STAT1
MAPK6/MAPK4 signaling Homo sapiens R-HSA-5687128	0.382102	2.13583	2.99085	PSME2;PSMB9
Ca-dependent events Homo sapiens R-HSA-111996	0.389152	3.55376	4.88608	CAMK4
PERK regulates gene expression Homo sapiens R-HSA-381042	0.389152	3.55376	4.88608	CCL2
Downstream signaling of activated FGFR2 Homo sapiens R-HSA-5654696	0.389152	1.48736	2.03101	CAMK4;CD80;PSME2;FGF23;PSMB9
Downstream signaling of activated FGFR4 Homo sapiens R-HSA-5654716	0.389152	1.48736	2.03101	CAMK4;CD80;PSME2;FGF23;PSMB9
Downstream signaling of activated FGFR3 Homo sapiens R-HSA-5654708	0.389152	1.48736	2.03101	CAMK4;CD80;PSME2;FGF23;PSMB9
Signaling by ERBB4 Homo sapiens R-HSA-1236394	0.39081	1.48271	2.01339	CD80;PSME2;PRLR;FGF23;PSMB9
TNFR2 non-canonical NF-kB pathway Homo sapiens R-HSA-5668541	0.39081	2.06661	2.79969	PSME2;PSMB9
Negative regulation of FGFR3 signaling Homo sapiens R-HSA-5654732	0.391655	3.42666	4.60798	FGF23
Signaling by FGFR4 Homo sapiens R-HSA-5654743	0.391655	1.47349	1.97866	CAMK4;CD80;PSME2;FGF23;PSMB9
Downstream signaling of activated FGFR1 Homo sapiens R-HSA-5654687	0.391655	1.47349	1.97866	CAMK4;CD80;PSME2;FGF23;PSMB9
Signaling by FGFR3 Homo sapiens R-HSA-5654741	0.393323	1.46892	1.96156	CAMK4;CD80;PSME2;FGF23;PSMB9
Synthesis of DNA Homo sapiens R-HSA-69239	0.395982	2.0229	2.68119	PSME2;PSMB9
Signaling by FGFR1 Homo sapiens R-HSA-5654736	0.399567	1.45539	1.91123	CAMK4;CD80;PSME2;FGF23;PSMB9
CLEC7A (Dectin-1) signaling Homo sapiens R-HSA-5607764	0.402261	1.98099	2.56925	PSME2;PSMB9
Downstream TCR signaling Homo sapiens R-HSA-202424	0.402261	1.98099	2.56925	PSME2;PSMB9
Hedgehog 'off' state Homo sapiens R-HSA-5610787	0.402261	1.98099	2.56925	PSME2;PSMB9
Negative regulation of FGFR4 signaling Homo sapiens R-HSA-5654733	0.404646	3.1979	4.1185	FGF23
Protein folding Homo sapiens R-HSA-391251	0.410946	1.94077	2.46338	TBCE;FBXO6
DAG and IP3 signaling Homo sapiens R-HSA-1489509	0.411761	3.09458	3.90236	CAMK4
Negative regulation of FGFR1 signaling Homo sapiens R-HSA-5654726	0.411761	3.09458	3.90236	FGF23
CD28 co-stimulation Homo sapiens R-HSA-389356	0.419932	2.99772	3.70264	CD80
FGFR2 mutant receptor activation Homo sapiens R-HSA-1839126	0.419932	2.99772	3.70264	FGF23
Infectious disease Homo sapiens R-HSA-5663205	0.421389	1.4036	1.72396	PSME2;EIF2AK2;ISG15;CCR5;PSMB9
Platelet degranulation Homo sapiens R-HSA-114608	0.421389	1.86502	2.26826	LGALS3BP;SERPING1
DNA Replication Homo sapiens R-HSA-69306	0.421389	1.86502	2.26826	PSME2;PSMB9
NCAM signaling for neurite out-growth Homo sapiens R-HSA-375165	0.421389	1.46888	1.78341	COL4A3;PSME2;FGF23;PSMB9
EGFR interacts with phospholipase C-gamma Homo sapiens R-HSA-212718	0.421389	2.90674	3.51767	CAMK4
PLC-gamma1 signalling Homo sapiens R-HSA-167021	0.421389	2.90674	3.51767	CAMK4
Negative regulation of FGFR2 signaling Homo sapiens R-HSA-5654727	0.421389	2.90674	3.51767	FGF23
Degradation of the extracellular matrix Homo sapiens R-HSA-1474228	0.422973	1.847	2.22266	MMP13;TPSAB1
Post NMDA receptor activation events Homo sapiens R-HSA-438064	0.429065	2.8211	3.34601	CAMK4
Signaling by EGFR Homo sapiens R-HSA-177929	0.429836	1.37504	1.62427	CAMK4;CD80;PSME2;FGF23;PSMB9
Response to elevated platelet cytosolic Ca2+ Homo sapiens R-HSA-76005	0.440464	1.77823	2.05176	LGALS3BP;SERPING1
Signaling by FGFR2 Homo sapiens R-HSA-5654738	0.44251	1.35144	1.54392	CAMK4;CD80;PSME2;FGF23;PSMB9
FCERI mediated NF-kB activation Homo sapiens R-HSA-2871837	0.44251	1.76183	2.01172	PSME2;PSMB9
NCAM1 interactions Homo sapiens R-HSA-419037	0.44251	2.6641	3.03766	COL4A3
G1/S Transition Homo sapiens R-HSA-69206	0.444585	1.74572	1.97268	PSME2;PSMB9
Signalling by NGF Homo sapiens R-HSA-166520	0.444585	1.30086	1.46946	CAMK4;CD80;PSME2;PCSK5;FGF23;PSMB9
Beta defensins Homo sapiens R-HSA-1461957	0.448269	2.59197	2.89886	DEFB1
Signaling by FGFR Homo sapiens R-HSA-190236	0.449882	1.33238	1.48032	CAMK4;CD80;PSME2;FGF23;PSMB9
Association of TriC/CCT with target proteins during biosynthesis Homo sapiens R-HSA-390471	0.449882	2.52363	2.76909	FBXO6
Collagen degradation Homo sapiens R-HSA-1442490	0.449882	2.52363	2.76909	MMP13
Activation of NMDA receptor upon glutamate binding and postsynaptic events Homo sapiens R-HSA-442755	0.449882	2.52363	2.76909	CAMK4
Formation of Fibrin Clot (Clotting Cascade) Homo sapiens R-HSA-140877	0.449882	2.52363	2.76909	SERPING1
Nuclear signaling by ERBB4 Homo sapiens R-HSA-1251985	0.449882	2.52363	2.76909	PRLR
Extracellular matrix organization Homo sapiens R-HSA-1474244	0.452443	1.37818	1.50041	MMP13;COL5A1;COL4A3;TPSAB1
Class C/3 (Metabotropic glutamate/pheromone receptors) Homo sapiens R-HSA-420499	0.456547	2.4588	2.64758	GABBR2
NGF signalling via TRKA from the plasma membrane Homo sapiens R-HSA-187037	0.460596	1.30296	1.38451	CAMK4;CD80;PSME2;FGF23;PSMB9
TCR signaling Homo sapiens R-HSA-202403	0.460596	1.65492	1.75785	PSME2;PSMB9
Intrinsic Pathway for Apoptosis Homo sapiens R-HSA-109606	0.463708	2.33862	2.4266	GZMB
tRNA Aminoacylation Homo sapiens R-HSA-379724	0.463708	2.33862	2.4266	WARS
Signaling by NOTCH Homo sapiens R-HSA-157118	0.463708	1.59943	1.63109	MDK;GZMB
PI-3K cascade:FGFR1 Homo sapiens R-HSA-5654689	0.463708	1.59943	1.63109	CD80;FGF23
PI-3K cascade:FGFR3 Homo sapiens R-HSA-5654710	0.463708	1.59943	1.63109	CD80;FGF23
PI3K events in ERBB4 signaling Homo sapiens R-HSA-1250342	0.463708	1.59943	1.63109	CD80;FGF23
PIP3 activates AKT signaling Homo sapiens R-HSA-1257604	0.463708	1.59943	1.63109	CD80;FGF23
PI-3K cascade:FGFR4 Homo sapiens R-HSA-5654720	0.463708	1.59943	1.63109	CD80;FGF23
PI-3K cascade:FGFR2 Homo sapiens R-HSA-5654695	0.463708	1.59943	1.63109	CD80;FGF23
Classical antibody-mediated complement activation Homo sapiens R-HSA-173623	0.463708	2.28282	2.32596	C1QA
Voltage gated Potassium channels Homo sapiens R-HSA-1296072	0.463708	2.28282	2.32596	KCNA3
TP53 Regulates Transcription of Cell Death Genes Homo sapiens R-HSA-5633008	0.463708	2.28282	2.32596	BCL2L14
Signaling by FGFR2 in disease Homo sapiens R-HSA-5655253	0.463708	2.28282	2.32596	FGF23
C-type lectin receptors (CLRs) Homo sapiens R-HSA-5621481	0.466785	1.58613	1.60123	PSME2;PSMB9
PLC beta mediated events Homo sapiens R-HSA-112043	0.468962	2.22962	2.23119	CAMK4
S Phase Homo sapiens R-HSA-69242	0.468962	1.57305	1.57207	PSME2;PSMB9
GAB1 signalosome Homo sapiens R-HSA-180292	0.471104	1.56018	1.54357	CD80;FGF23
PI3K/AKT activation Homo sapiens R-HSA-198203	0.471104	1.56018	1.54357	CD80;FGF23
Transmission across Chemical Synapses Homo sapiens R-HSA-112315	0.471529	1.38469	1.36386	GABBR2;CAMK4;KCNJ3
G-protein mediated events Homo sapiens R-HSA-112040	0.471529	2.17884	2.14183	CAMK4
Neuronal System Homo sapiens R-HSA-112316	0.476185	1.29346	1.25528	GABBR2;CAMK4;KCNA3;KCNJ3
Scavenging of heme from plasma Homo sapiens R-HSA-2168880	0.477124	2.13031	2.05749	APOL1
Host Interactions of HIV factors Homo sapiens R-HSA-162909	0.481285	1.51074	1.43591	PSME2;PSMB9
Antigen activates B Cell Receptor (BCR) leading to generation of second messengers Homo sapiens R-HSA-983695	0.481285	2.0839	1.97778	CD22
Defensins Homo sapiens R-HSA-1461973	0.481285	2.0839	1.97778	DEFB1
Death Receptor Signalling Homo sapiens R-HSA-73887	0.487886	2.03945	1.90237	TNFSF10
Creation of C4 and C2 activators Homo sapiens R-HSA-166786	0.494371	1.99686	1.83096	C1QA
HIV Infection Homo sapiens R-HSA-162906	0.498532	1.3144	1.19068	PSME2;CCR5;PSMB9
Signaling by Hedgehog Homo sapiens R-HSA-5358351	0.503006	1.43131	1.26923	PSME2;PSMB9
Ion homeostasis Homo sapiens R-HSA-5578775	0.503006	1.9168	1.69903	SLC8A2
Apoptotic execution phase Homo sapiens R-HSA-75153	0.503006	1.9168	1.69903	HIST1H1B
Nuclear Receptor transcription pathway Homo sapiens R-HSA-383280	0.503006	1.9168	1.69903	RORB
Ion transport by P-type ATPases Homo sapiens R-HSA-936837	0.525076	1.77445	1.47233	ATP10A
GRB2 events in EGFR signaling Homo sapiens R-HSA-179812	0.525076	1.23992	1.01816	PSME2;FGF23;PSMB9
SHC1 events in EGFR signaling Homo sapiens R-HSA-180336	0.525076	1.23992	1.01816	PSME2;FGF23;PSMB9
SOS-mediated signalling Homo sapiens R-HSA-112412	0.525076	1.23992	1.01816	PSME2;FGF23;PSMB9
SHC1 events in ERBB4 signaling Homo sapiens R-HSA-1250347	0.525076	1.23992	1.01816	PSME2;FGF23;PSMB9
RAF/MAP kinase cascade Homo sapiens R-HSA-5673001	0.525076	1.23992	1.01816	PSME2;FGF23;PSMB9
Beta-catenin independent WNT signaling Homo sapiens R-HSA-3858494	0.525076	1.35012	1.1072	PSME2;PSMB9
FRS-mediated FGFR2 signaling Homo sapiens R-HSA-5654700	0.525076	1.23454	1.00613	PSME2;FGF23;PSMB9
FRS-mediated FGFR4 signaling Homo sapiens R-HSA-5654712	0.525076	1.23454	1.00613	PSME2;FGF23;PSMB9
FRS-mediated FGFR3 signaling Homo sapiens R-HSA-5654706	0.525076	1.23454	1.00613	PSME2;FGF23;PSMB9
FRS-mediated FGFR1 signaling Homo sapiens R-HSA-5654693	0.525076	1.23454	1.00613	PSME2;FGF23;PSMB9
ARMS-mediated activation Homo sapiens R-HSA-170984	0.530757	1.21866	0.971036	PSME2;FGF23;PSMB9
Signalling to p38 via RIT and RIN Homo sapiens R-HSA-187706	0.530757	1.21866	0.971036	PSME2;FGF23;PSMB9
Influenza Infection Homo sapiens R-HSA-168254	0.530757	1.32198	1.0531	EIF2AK2;ISG15
Frs2-mediated activation Homo sapiens R-HSA-170968	0.532474	1.21345	0.959652	PSME2;FGF23;PSMB9
MAPK1/MAPK3 signaling Homo sapiens R-HSA-5684996	0.534285	1.20829	0.948422	PSME2;FGF23;PSMB9
Prolonged ERK activation events Homo sapiens R-HSA-169893	0.53608	1.20317	0.937342	PSME2;FGF23;PSMB9
Signaling by Leptin Homo sapiens R-HSA-2586552	0.53786	1.1981	0.926412	PSME2;FGF23;PSMB9
Regulation of TP53 Activity Homo sapiens R-HSA-5633007	0.540136	1.28623	0.985908	TPX2;PML
Interleukin receptor SHC signaling Homo sapiens R-HSA-912526	0.541373	1.18808	0.904986	PSME2;FGF23;PSMB9
Signalling to RAS Homo sapiens R-HSA-167044	0.542886	1.18313	0.894487	PSME2;FGF23;PSMB9
Signaling by GPCR Homo sapiens R-HSA-372790	0.542886	1.05003	0.791674	GABBR2;CXCL9;RGS16;FPR3;CXCL13;CX3CL1;PSMB9;CXCL10;CXCL11;CAMK4;PSME2;CCL2;CCR5;FGF23
VEGFR2 mediated cell proliferation Homo sapiens R-HSA-5218921	0.54638	1.17335	0.873905	PSME2;FGF23;PSMB9
Diseases associated with O-glycosylation of proteins Homo sapiens R-HSA-3906995	0.54638	1.57027	1.16607	MUC13
Interleukin-2 signaling Homo sapiens R-HSA-451927	0.555908	1.15426	0.834344	PSME2;FGF23;PSMB9
Signalling to ERKs Homo sapiens R-HSA-187687	0.557535	1.14959	0.824776	PSME2;FGF23;PSMB9
O-linked glycosylation of mucins Homo sapiens R-HSA-913709	0.566788	1.47334	1.02919	MUC13
Role of LAT2/NTAL/LAB on calcium mobilization Homo sapiens R-HSA-2730905	0.567176	1.19713	0.826345	CD80;FGF23
Separation of Sister Chromatids Homo sapiens R-HSA-2467813	0.567176	1.19713	0.826345	PSME2;PSMB9
Semaphorin interactions Homo sapiens R-HSA-373755	0.567176	1.45094	0.998391	CD72
Integrin cell surface interactions Homo sapiens R-HSA-216083	0.567176	1.45094	0.998391	COL4A3
Interleukin-3, 5 and GM-CSF signaling Homo sapiens R-HSA-512988	0.572768	1.11349	0.752566	PSME2;FGF23;PSMB9
SLC-mediated transmembrane transport Homo sapiens R-HSA-425407	0.591344	1.08368	0.695215	SLC43A1;SLC38A5;SLC8A2
AURKA Activation by TPX2 Homo sapiens R-HSA-8854518	0.591427	1.34842	0.861609	TPX2
Mitotic Anaphase Homo sapiens R-HSA-68882	0.599472	1.1195	0.696907	PSME2;PSMB9
Binding and Uptake of Ligands by Scavenger Receptors Homo sapiens R-HSA-2173782	0.599472	1.31134	0.813896	APOL1
Mitotic Metaphase and Anaphase Homo sapiens R-HSA-2555396	0.600386	1.11293	0.686387	PSME2;PSMB9
SUMOylation of DNA damage response and repair proteins Homo sapiens R-HSA-3108214	0.601942	1.29356	0.791349	PML
PI3K Cascade Homo sapiens R-HSA-109704	0.621238	1.22697	0.708975	FGF23
MAPK family signaling cascades Homo sapiens R-HSA-5683057	0.623386	1.02114	0.581665	PSME2;FGF23;PSMB9
IRS-mediated signalling Homo sapiens R-HSA-112399	0.623386	1.02114	0.581665	PSME2;FGF23;PSMB9
Opioid Signalling Homo sapiens R-HSA-111885	0.626432	1.19618	0.671992	CAMK4
Insulin receptor signalling cascade Homo sapiens R-HSA-74751	0.626432	1.0102	0.562767	PSME2;FGF23;PSMB9
IGF1R signaling cascade Homo sapiens R-HSA-2428924	0.626432	1.0066	0.55662	PSME2;FGF23;PSMB9
Signaling by Type 1 Insulin-like Growth Factor 1 Receptor (IGF1R) Homo sapiens R-HSA-2404192	0.626432	1.0066	0.55662	PSME2;FGF23;PSMB9
IRS-related events triggered by IGF1R Homo sapiens R-HSA-2428928	0.626432	1.0066	0.55662	PSME2;FGF23;PSMB9
FCERI mediated MAPK activation Homo sapiens R-HSA-2871796	0.627527	1.00303	0.550548	PSME2;FGF23;PSMB9
Signaling by Interleukins Homo sapiens R-HSA-449147	0.629418	0.985476	0.535645	STAT1;PSME2;FGF23;PSMB9
Fc epsilon receptor (FCERI) signaling Homo sapiens R-HSA-2454202	0.632683	0.977763	0.521345	CD80;PSME2;FGF23;PSMB9
MyD88 dependent cascade initiated on endosome Homo sapiens R-HSA-975155	0.632683	1.13899	0.605254	IRF7
Toll Like Receptor 7/8 (TLR7/8) Cascade Homo sapiens R-HSA-168181	0.632683	1.13899	0.605254	IRF7
Unfolded Protein Response (UPR) Homo sapiens R-HSA-381119	0.635823	1.12553	0.589929	CCL2
Metabolism of nucleotides Homo sapiens R-HSA-15869	0.638901	1.11238	0.575101	NT5C3A
Diseases of glycosylation Homo sapiens R-HSA-3781865	0.640446	1.09954	0.560751	MUC13
Toll Like Receptor 9 (TLR9) Cascade Homo sapiens R-HSA-168138	0.640446	1.09954	0.560751	IRF7
Regulation of TP53 Activity through Phosphorylation Homo sapiens R-HSA-6804756	0.643399	1.08699	0.546859	TPX2
Axon guidance Homo sapiens R-HSA-422475	0.657556	0.935886	0.44833	CD72;COL4A3;PSME2;FGF23;PSMB9
Signaling by Insulin receptor Homo sapiens R-HSA-74752	0.664409	0.930338	0.433843	PSME2;FGF23;PSMB9
Chaperonin-mediated protein folding Homo sapiens R-HSA-390466	0.664409	1.0173	0.472149	FBXO6
SUMO E3 ligases SUMOylate target proteins Homo sapiens R-HSA-3108232	0.666974	1.00654	0.460992	PML
VEGFA-VEGFR2 Pathway Homo sapiens R-HSA-4420097	0.680088	0.903507	0.394165	PSME2;FGF23;PSMB9
SUMOylation Homo sapiens R-HSA-2990846	0.683608	0.955971	0.409956	PML
MHC class II antigen presentation Homo sapiens R-HSA-2132295	0.689628	0.937131	0.391548	HLA-DOB
Signaling by VEGF Homo sapiens R-HSA-194138	0.692672	0.880905	0.362194	PSME2;FGF23;PSMB9
Hemostasis Homo sapiens R-HSA-109582	0.708488	0.870907	0.336466	LGALS3BP;P2RX5;IRF7;SERPING1;SLC8A2
O-linked glycosylation Homo sapiens R-HSA-5173105	0.710082	0.876637	0.334747	MUC13
Selenoamino acid metabolism Homo sapiens R-HSA-2408522	0.711926	0.868623	0.327494	INMT
Transcriptional Regulation by TP53 Homo sapiens R-HSA-3700989	0.726522	0.828986	0.293876	TPX2;BCL2L14;PML
Platelet activation, signaling and aggregation Homo sapiens R-HSA-76002	0.764398	0.759576	0.228979	LGALS3BP;SERPING1
Cardiac conduction Homo sapiens R-HSA-5576891	0.779138	0.712179	0.199508	SLC8A2
Factors involved in megakaryocyte development and platelet production Homo sapiens R-HSA-983231	0.790977	0.681449	0.177607	IRF7
HIV Life Cycle Homo sapiens R-HSA-162587	0.790977	0.681449	0.177607	CCR5
GPCR downstream signaling Homo sapiens R-HSA-388396	0.821333	0.7759	0.169986	GABBR2;CXCL10;CXCL11;CXCL9;RGS16;FPR3;CCR5;CXCL13
Gene Expression Homo sapiens R-HSA-74160	0.821333	0.815378	0.178215	HIST1H2BM;WARS;HIST1H2BO;HIST1H2BJ;HIST1H2AJ;RORB;PML;PSMB9;TPX2;PSME2;HIST1H2BB;ZNF302;BCL2L14;HIST1H2AB
Transport to the Golgi and subsequent modification Homo sapiens R-HSA-948021	0.832005	0.591931	0.120435	MGAT3
Gastrin-CREB signalling pathway via PKC and MAPK Homo sapiens R-HSA-881907	0.842173	0.663787	0.125538	PSME2;FGF23;PSMB9
Transmembrane transport of small molecules Homo sapiens R-HSA-382551	0.88	0.641329	0.0917113	SLC43A1;ATP10A;SLC38A5;SLC8A2
Muscle contraction Homo sapiens R-HSA-397014	0.882552	0.487877	0.0672901	SLC8A2
Ion channel transport Homo sapiens R-HSA-983712	0.88987	0.470802	0.0600227	ATP10A
Post-translational protein modification Homo sapiens R-HSA-597592	0.916702	0.547212	0.0523202	MGAT3;MUC13;PML
Generic Transcription Pathway Homo sapiens R-HSA-212436	0.932515	0.582343	0.0444574	TPX2;RORB;ZNF302;BCL2L14;PML
Asparagine N-linked glycosylation Homo sapiens R-HSA-446203	0.937643	0.367559	0.0252497	MGAT3
Vesicle-mediated transport Homo sapiens R-HSA-5653656	0.996529	0.190833	0.00107433	APOL1
Metabolism Homo sapiens R-HSA-1430728	0.99943	0.378588	0.000216	NT5C3A;IL4I1;MT2A;PSAT1;PSME2;INMT;IDO1;PSMB9

## Sheet: Table S8;Swab down-reg pathways
Table S8: Pathway enrichment analysis of 379 down regulated DEGs in swab
Term	Adjusted P-value	Odds Ratio	Combined Score	Genes
Hemostasis Homo sapiens R-HSA-109582	3.44081e-06	3.5207	66.5685	SERPINA3;ECM1;SERPINA1;ITGAM;ITGB3;PLEK;HBB;ARRB2;TREM1;PIK3R5;THBD;GNG2;PLAU;ITGAX;OLR1;FLNA;SIRPA;TIMP1;SLC16A3;SH2B2;SRGN;PDE2A;PLAUR;GAB2;ATP2B1;GP5;EHD1;FGR;SLC7A5;P2RX1;LCP2;ITGA5;CD44
Class A/1 (Rhodopsin-like receptors) Homo sapiens R-HSA-373076	3.78865e-06	4.38138	79.3832	NPB;P2RY13;CXCL8;CCL3L1;CCL20;GPR65;C5AR2;C5AR1;FPR1;LPAR2;GPBAR1;CXCR4;FPR2;CXCL3;CXCL5;HCAR2;HCAR3;ADRB3;ADORA2A;HRH2;CXCR2;CCRL2;PROK2;S1PR4
GPCR ligand binding Homo sapiens R-HSA-500792	6.35936e-06	3.66644	63.0442	NPB;CXCL8;CCL3L1;GPR65;C5AR2;C5AR1;FPR1;LPAR2;CXCR4;ADM;FPR2;CXCL3;CXCL5;HCAR2;HCAR3;GNG2;HRH2;CXCR2;CCRL2;PROK2;TAS1R1;S1PR4;CD55;P2RY13;CCL20;GPBAR1;ADRB3;ADORA2A
Immune System Homo sapiens R-HSA-168256	5.47081e-05	2.20726	32.5684	CSF3R;ITGAM;NCF2;ITGB3;ICAM3;ICAM4;ICAM5;IL1RAP;ARRB2;TREM1;SIRPB1;IL18RAP;MRC1;FCER1A;IL6R;IER3;PDGFRB;CR1;IL1R1;DUSP1;SLC11A1;IL1R2;GAB2;FOS;TNFRSF1B;EREG;NCR1;FGR;IL1A;CLEC4D;IL1B;TLR8;LCP2;CLEC4E;TLR4;CD44;HBEGF;TLR2;SPTBN4;C5AR2;C5AR1;NLRC4;RASGRP4;SOCS3;IL1RL2;S100A12;NLRP3;PAG1;CD55;EGR1;OSM;LILRB3;FCGR2A;TREML4;TREML2;CD207;SIGLEC7;IL18R1
Integrin cell surface interactions Homo sapiens R-HSA-216083	5.50164e-05	9.32733	135.492	ITGAM;ITGAD;COL4A2;ITGB3;ITGAX;ICAM3;ICAM4;ICAM5;ITGA5;CD44
Cell surface interactions at the vascular wall Homo sapiens R-HSA-202733	0.000277941	6.50475	82.0972	THBD;SLC7A5;ITGAM;ITGB3;ITGAX;SIRPA;OLR1;ITGA5;SLC16A3;TREM1;CD44
G alpha (i) signalling events Homo sapiens R-HSA-418594	0.000277941	4.09653	51.4939	NPB;P2RY13;CXCL8;CCL20;C5AR1;FPR1;LPAR2;CXCR4;FPR2;CXCL3;CXCL5;HCAR2;HCAR3;GNG2;GNAT2;CXCR2;S1PR4
Chemokine receptors bind chemokines Homo sapiens R-HSA-380108	0.000680858	8.81712	101.755	CXCL8;CCL3L1;CCL20;CCRL2;CXCR2;CXCR4;CXCL3;CXCL5
Peptide ligand-binding receptors Homo sapiens R-HSA-375276	0.00112921	4.1777	45.3426	NPB;CXCL8;CCL3L1;CCL20;C5AR2;C5AR1;FPR1;CXCR4;FPR2;CXCL3;CXCL5;CXCR2;CCRL2;PROK2
Signaling by Interleukins Homo sapiens R-HSA-449147	0.00112921	3.05232	33.0005	PDGFRB;SPTBN4;CSF3R;IL1R1;DUSP1;IL1R2;ITGB3;OSM;GAB2;IL1RAP;ARRB2;RASGRP4;EREG;IL1A;SOCS3;IL1RL2;IL18RAP;IL1B;IL6R;IL18R1;HBEGF
Signaling by GPCR Homo sapiens R-HSA-372790	0.00137372	2.04165	21.4787	GPR27;SPTBN4;NPB;CXCL8;CCL3L1;GPR65;C5AR2;ITGB3;C5AR1;FPR1;LPAR2;CXCR4;ADM;FPR2;GPR84;ARRB2;CXCL3;RASGRP4;CXCL5;PIK3R5;HCAR2;FGD4;HCAR3;RGS2;GNG2;GNAT2;HRH2;CXCR2;CCRL2;PDE4B;PROK2;TAS1R1;S1PR4;CD55;PDGFRB;P2RY13;DUSP1;CCL20;PDE2A;GPBAR1;GAB2;EREG;ADRB3;ADORA2A;OR2B11;HBEGF
Innate Immune System Homo sapiens R-HSA-168249	0.00320373	2.24913	21.5612	SPTBN4;ITGAM;C5AR2;ITGB3;C5AR1;ICAM3;ARRB2;NLRC4;TREM1;RASGRP4;SIRPB1;S100A12;FCER1A;NLRP3;CD55;IER3;PDGFRB;CR1;DUSP1;GAB2;FOS;EREG;FGR;CLEC4D;FCGR2A;IL1B;TLR8;LCP2;CLEC4E;TLR4;HBEGF;TLR2
G alpha (s) signalling events Homo sapiens R-HSA-418555	0.00358171	4.45953	41.8969	GPR27;GNG2;ADORA2A;ADRB3;HRH2;PDE2A;PDE4B;GPBAR1;ADM;GPR84;ARRB2
Glycerophospholipid biosynthesis Homo sapiens R-HSA-1483206	0.00545785	5.12169	45.5809	PGS1;PHOSPHO1;DGAT2;PNPLA8;LPCAT2;LPCAT1;PNPLA3;GPCPD1;PLB1
Platelet activation, signaling and aggregation Homo sapiens R-HSA-76002	0.0122331	3.11925	24.8439	SRGN;SERPINA3;ECM1;SERPINA1;ITGB3;PLEK;GAB2;ARRB2;GP5;PIK3R5;GNG2;FLNA;LCP2;TIMP1
Erythrocytes take up oxygen and release carbon dioxide Homo sapiens R-HSA-1247673	0.0122331	31.3872	249.809	CA4;HBB;HBA1
GPCR downstream signaling Homo sapiens R-HSA-388396	0.0173735	1.94477	14.6782	GPR27;NPB;CXCL8;GPR65;C5AR1;FPR1;LPAR2;CXCR4;ADM;FPR2;GPR84;ARRB2;CXCL3;CXCL5;PIK3R5;HCAR2;FGD4;HCAR3;RGS2;GNG2;GNAT2;HRH2;CXCR2;PDE4B;PROK2;S1PR4;P2RY13;CCL20;PDE2A;GPBAR1;GAB2;ADRB3;ADORA2A;OR2B11
Cytokine Signaling in Immune system Homo sapiens R-HSA-1280215	0.0242316	2.16426	15.491	PDGFRB;SPTBN4;EGR1;CSF3R;IL1R1;DUSP1;IL1R2;ITGB3;OSM;GAB2;IL1RAP;ARRB2;TNFRSF1B;RASGRP4;EREG;IL1A;SOCS3;IL1RL2;IL18RAP;IL1B;IL6R;CD44;IL18R1;HBEGF
Platelet degranulation Homo sapiens R-HSA-114608	0.0252418	4.35219	30.7384	SRGN;SERPINA3;ECM1;SERPINA1;ITGB3;PLEK;FLNA;TIMP1
Phospholipid metabolism Homo sapiens R-HSA-1483257	0.0278772	3.504	24.1962	PGS1;PHOSPHO1;DGAT2;PNPLA8;LPCAT2;LPCAT1;PNPLA3;GPCPD1;PLB1;PIK3R5
Extracellular matrix organization Homo sapiens R-HSA-1474244	0.0278772	2.76709	18.9915	ITGAM;ITGB3;ICAM3;ICAM4;ICAM5;MMP9;MMP25;COL4A2;ITGAD;ITGAX;ADAM8;TIMP1;ITGA5;CD44
Acyl chain remodelling of PC Homo sapiens R-HSA-1482788	0.0282478	9.98268	67.4757	PNPLA8;LPCAT2;LPCAT1;PLB1
Response to elevated platelet cytosolic Ca2+ Homo sapiens R-HSA-76005	0.0282478	4.13778	27.968	SRGN;SERPINA3;ECM1;SERPINA1;ITGB3;PLEK;FLNA;TIMP1
Erythrocytes take up carbon dioxide and release oxygen Homo sapiens R-HSA-1237044	0.0288696	17.4338	115.882	CA4;HBB;HBA1
O2/CO2 exchange in erythrocytes Homo sapiens R-HSA-1480926	0.0288696	17.4338	115.882	CA4;HBB;HBA1
Regulation of Complement cascade Homo sapiens R-HSA-977606	0.0288696	9.52844	62.9553	CR1;C5AR2;C5AR1;CD55
Interleukin-1 signaling Homo sapiens R-HSA-446652	0.0288696	6.73094	44.2699	IL1A;IL1R1;IL1R2;IL1B;IL1RAP
Signal Transduction Homo sapiens R-HSA-162582	0.0424053	1.51869	9.34935	GPR27;CXCL8;NCF2;GPR65;ITGB3;ADM;ARRB2;CXCL3;PLB1;CXCL5;RGS2;GNAT2;CCRL2;TAGAP;PDE4B;PROK2;IL6R;IER3;NDEL1;PDGFRB;TLE3;DUSP1;APOA2;GPBAR1;GAB2;MMP9;EREG;ADRB3;COL4A2;ADORA2A;ALDH1A2;CDC42EP3;CDC42EP2;OR2B11;HBEGF;SPTBN4;NPB;CCL3L1;C5AR2;C5AR1;FPR1;LPAR2;CXCR4;FPR2;GPR84;RASGRP4;PIK3R5;HCAR2;FGD4;SOCS3;HCAR3;GNG2;HRH2;CXCR2;FLNA;TAS1R1;S1PR4;PAG1;CD55;SH2B2;CENPU;P2RY13;CCL20;PDE2A;INHBA;ARHGAP26
Immunoregulatory interactions between a Lymphoid and a non-Lymphoid cell Homo sapiens R-HSA-198933	0.0589146	3.20929	18.5892	NCR1;TREML4;TREML2;ICAM3;ICAM4;ICAM5;LILRB3;TREM1;SIGLEC7
Arachidonic acid metabolism Homo sapiens R-HSA-2142753	0.0597887	5.46638	31.3971	ALOX5;ALOX5AP;CYP1B1;PTGS2;ALOX15B
Metabolism of lipids and lipoproteins Homo sapiens R-HSA-556833	0.0669655	1.93409	10.8261	GK3P;DGAT2;GK;ACSL1;PNPLA8;LPCAT1;APOA2;G0S2;ABHD5;PTGS2;GPCPD1;ALOX15B;PLB1;PIK3R5;PGS1;PHOSPHO1;ALOX5;LPCAT2;ALOX5AP;LIPN;PNPLA3;CYP1B1;GLA
Synthesis of Lipoxins (LX) Homo sapiens R-HSA-2142700	0.0837005	26.0878	137.798	ALOX5;ALOX5AP
Synthesis of 5-eicosatetraenoic acids Homo sapiens R-HSA-2142688	0.0837005	26.0878	137.798	ALOX5;ALOX5AP
Synthesis of 15-eicosatetraenoic acid derivatives Homo sapiens R-HSA-2142770	0.0837005	26.0878	137.798	PTGS2;ALOX15B
Interleukin-1 processing Homo sapiens R-HSA-448706	0.109292	20.8691	103.472	IL1A;IL1B
Acyl chain remodeling of DAG and TAG Homo sapiens R-HSA-1482883	0.109292	20.8691	103.472	DGAT2;PNPLA3
Triglyceride Biosynthesis Homo sapiens R-HSA-75109	0.123768	4.29855	20.6604	GK3P;DGAT2;GK;ACSL1;LPCAT1
Vitamin C (ascorbate) metabolism Homo sapiens R-HSA-196836	0.12952	17.3901	81.4373	GSTO2;SLC2A3
Nicotinamide salvaging Homo sapiens R-HSA-197264	0.12952	17.3901	81.4373	NAMPT;PTGS2
Formyl peptide receptors bind formyl peptides and many other ligands Homo sapiens R-HSA-444473	0.12952	17.3901	81.4373	FPR1;FPR2
Binding and Uptake of Ligands by Scavenger Receptors Homo sapiens R-HSA-2173782	0.178275	3.79862	16.4814	COL4A2;FTH1;HBB;HBA1;SCARF1
Interleukin-6 family signaling Homo sapiens R-HSA-6783589	0.184567	6.53267	27.8867	SOCS3;OSM;IL6R
GP1b-IX-V activation signalling Homo sapiens R-HSA-430116	0.184567	13.0412	55.2099	FLNA;GP5
Dectin-2 family Homo sapiens R-HSA-5621480	0.184567	13.0412	55.2099	CLEC4D;CLEC4E
Metabolism Homo sapiens R-HSA-1430728	0.200056	1.42311	5.80999	LPCAT1;HBB;SLC2A3;PLB1;GYS1;HK3;NAMPT;CA4;LIPN;CYP1B1;UPP1;SLC16A3;CSGALNACT1;DGAT2;GSTO2;ACSL1;ARG1;GIF;APOA2;AMPD2;HBA1;GPCPD1;UPB1;CHIT1;PHOSPHO1;CD44;GK3P;PFKFB3;ABHD5;PTGS2;PIK3R5;PGS1;GNG2;CHSY1;ALOX5;HAS1;MGAM;GLYATL1;GK;PNPLA8;G0S2;ALOX15B;GCK;SLC25A37;HAL;LPCAT2;ALOX5AP;PNPLA3;GLA
Interaction between L1 and Ankyrins Homo sapiens R-HSA-445095	0.200056	6.02954	24.564	SPTBN4;SCN2A;SCN1B
Interleukin-6 signaling Homo sapiens R-HSA-1059683	0.200056	11.5916	46.8912	SOCS3;IL6R
MyD88 deficiency (TLR2/4) Homo sapiens R-HSA-5602498	0.200056	11.5916	46.8912	TLR4;TLR2
IRAK4 deficiency (TLR2/4) Homo sapiens R-HSA-5603041	0.200056	11.5916	46.8912	TLR4;TLR2
Metabolism of carbohydrates Homo sapiens R-HSA-71387	0.211179	2.14023	8.49878	CHIT1;CSGALNACT1;GYS1;HK3;MGAM;PFKFB3;CHSY1;HAS1;SLC2A3;CD44;GCK
MAPK family signaling cascades Homo sapiens R-HSA-5683057	0.216865	2.12433	8.33714	PDGFRB;SPTBN4;DUSP1;ITGB3;CDC42EP3;CDC42EP2;ARRB2;IL6R;RASGRP4;EREG;HBEGF
Pyrimidine catabolism Homo sapiens R-HSA-73621	0.223422	10.4319	40.4277	UPP1;UPB1
Signaling by SCF-KIT Homo sapiens R-HSA-1433557	0.225563	2.02263	7.77831	PDGFRB;SPTBN4;DUSP1;ITGB3;GAB2;ARRB2;MMP9;RASGRP4;SH2B2;IER3;EREG;HBEGF
Activation of Matrix Metalloproteinases Homo sapiens R-HSA-1592389	0.225563	5.40497	20.5916	MMP25;TIMP1;MMP9
Glycolysis Homo sapiens R-HSA-70171	0.225563	5.40497	20.5916	HK3;PFKFB3;GCK
Metabolism of vitamins and cofactors Homo sapiens R-HSA-196854	0.226021	2.60685	9.87922	GSTO2;GIF;NAMPT;APOA2;SLC2A3;PTGS2;PLB1
Signal regulatory protein (SIRP) family interactions Homo sapiens R-HSA-391160	0.229588	9.48308	35.2841	SIRPA;SIRPB1
Dissolution of Fibrin Clot Homo sapiens R-HSA-75205	0.229588	9.48308	35.2841	PLAU;PLAUR
ERBB2 Activates PTK6 Signaling Homo sapiens R-HSA-8847993	0.229588	9.48308	35.2841	EREG;HBEGF
Platelet homeostasis Homo sapiens R-HSA-418346	0.229588	3.19427	11.835	FGR;GNG2;P2RX1;PDE2A;ATP2B1
Lysosphingolipid and LPA receptors Homo sapiens R-HSA-419408	0.252035	8.69238	31.1099	LPAR2;S1PR4
Nicotinate metabolism Homo sapiens R-HSA-196807	0.252035	8.69238	31.1099	NAMPT;PTGS2
ERBB2 Regulates Cell Motility Homo sapiens R-HSA-6785631	0.282674	8.02332	27.6665	EREG;HBEGF
L1CAM interactions Homo sapiens R-HSA-373760	0.293286	2.87703	9.60031	SPTBN4;ITGB3;ITGA5;SCN2A;SCN1B
Metabolism of Angiotensinogen to Angiotensins Homo sapiens R-HSA-2022377	0.293286	7.44985	24.7863	MME;ANPEP
Nucleotide-like (purinergic) receptors Homo sapiens R-HSA-418038	0.293286	7.44985	24.7863	P2RY13;ADORA2A
PI3K events in ERBB2 signaling Homo sapiens R-HSA-1963642	0.293286	7.44985	24.7863	EREG;HBEGF
GRB2 events in ERBB2 signaling Homo sapiens R-HSA-1963640	0.293286	7.44985	24.7863	EREG;HBEGF
Gastrin-CREB signalling pathway via PKC and MAPK Homo sapiens R-HSA-881907	0.293286	1.76702	5.86729	PDGFRB;SPTBN4;DUSP1;GPR65;ITGB3;LPAR2;FPR2;ARRB2;RASGRP4;EREG;RGS2;GNG2;PROK2;HBEGF
Fc epsilon receptor (FCERI) signaling Homo sapiens R-HSA-2454202	0.302318	1.79388	5.85225	PDGFRB;SPTBN4;DUSP1;ITGB3;GAB2;FOS;ARRB2;RASGRP4;EREG;FCER1A;LCP2;IER3;HBEGF
Metabolism of water-soluble vitamins and cofactors Homo sapiens R-HSA-196849	0.302318	2.81487	9.18079	GSTO2;GIF;NAMPT;SLC2A3;PTGS2
Hyaluronan metabolism Homo sapiens R-HSA-2142845	0.30487	6.95284	22.3482	HAS1;CD44
Inflammasomes Homo sapiens R-HSA-622312	0.30487	6.95284	22.3482	NLRP3;NLRC4
MAPK1/MAPK3 signaling Homo sapiens R-HSA-5684996	0.30487	2.03848	6.54706	PDGFRB;SPTBN4;DUSP1;ITGB3;ARRB2;IL6R;RASGRP4;EREG;HBEGF
DAP12 interactions Homo sapiens R-HSA-2172127	0.307316	1.82123	5.81033	PDGFRB;SPTBN4;DUSP1;ITGB3;LCP2;ARRB2;TREM1;RASGRP4;SIRPB1;IER3;EREG;HBEGF
Signaling by Leptin Homo sapiens R-HSA-2586552	0.309094	2.02085	6.40221	PDGFRB;SPTBN4;SOCS3;DUSP1;ITGB3;ARRB2;RASGRP4;EREG;HBEGF
Interleukin receptor SHC signaling Homo sapiens R-HSA-912526	0.309094	2.00351	6.26105	PDGFRB;SPTBN4;DUSP1;ITGB3;GAB2;ARRB2;RASGRP4;EREG;HBEGF
Defective GALNT12 causes colorectal cancer 1 (CRCS1) Homo sapiens R-HSA-5083636	0.309094	6.51795	20.2629	MUC7;MUC21
Defective GALNT3 causes familial hyperphosphatemic tumoral calcinosis (HFTC) Homo sapiens R-HSA-5083625	0.309094	6.51795	20.2629	MUC7;MUC21
SHC1 events in ERBB2 signaling Homo sapiens R-HSA-1250196	0.309094	6.51795	20.2629	EREG;HBEGF
Glucose transport Homo sapiens R-HSA-70153	0.309094	4.01703	12.4833	HK3;SLC2A3;GCK
TP53 Regulates Transcription of Cell Death Genes Homo sapiens R-HSA-5633008	0.323783	3.9164	11.9407	BCL6;TNFRSF10C;NLRC4
FCERI mediated MAPK activation Homo sapiens R-HSA-2871796	0.327258	1.88396	5.68763	PDGFRB;SPTBN4;DUSP1;ITGB3;LCP2;FOS;ARRB2;RASGRP4;EREG;HBEGF
Scavenging by Class A Receptors Homo sapiens R-HSA-3000480	0.327258	6.13423	18.4631	COL4A2;FTH1
Toll-Like Receptors Cascades Homo sapiens R-HSA-168898	0.327258	2.34569	7.02024	ITGAM;S100A12;TLR8;FOS;TLR4;TLR2
Degradation of the extracellular matrix Homo sapiens R-HSA-1474228	0.327258	2.59085	7.72239	MMP25;ADAM8;TIMP1;MMP9;CD44
Interleukin-2 signaling Homo sapiens R-HSA-451927	0.327258	1.9451	5.79451	PDGFRB;SPTBN4;DUSP1;ITGB3;GAB2;ARRB2;RASGRP4;EREG;HBEGF
Chondroitin sulfate biosynthesis Homo sapiens R-HSA-2022870	0.340458	5.79314	16.8972	CSGALNACT1;CHSY1
Defective C1GALT1C1 causes Tn polyagglutination syndrome (TNPS) Homo sapiens R-HSA-5083632	0.340458	5.79314	16.8972	MUC7;MUC21
Senescence-Associated Secretory Phenotype (SASP) Homo sapiens R-HSA-2559582	0.359593	2.86411	8.15351	IL1A;CEBPB;CXCL8;FOS
Synthesis of Leukotrienes (LT) and Eoxins (EX) Homo sapiens R-HSA-2142691	0.359593	5.48796	15.5251	ALOX5;ALOX5AP
Signal transduction by L1 Homo sapiens R-HSA-445144	0.359593	5.48796	15.5251	ITGB3;ITGA5
Interleukin-3, 5 and GM-CSF signaling Homo sapiens R-HSA-512988	0.365226	1.87476	5.25206	PDGFRB;SPTBN4;DUSP1;ITGB3;GAB2;ARRB2;RASGRP4;EREG;HBEGF
G beta:gamma signalling through PI3Kgamma Homo sapiens R-HSA-392451	0.365226	3.48036	9.67278	GNG2;GAB2;PIK3R5
Hexose transport Homo sapiens R-HSA-189200	0.365226	3.48036	9.67278	HK3;SLC2A3;GCK
Glucose metabolism Homo sapiens R-HSA-70326	0.365226	2.78745	7.72354	HK3;GYS1;PFKFB3;GCK
Nephrin interactions Homo sapiens R-HSA-373753	0.370602	5.2133	14.3149	KIRREL3;NPHS1
Complement cascade Homo sapiens R-HSA-166658	0.371254	2.75063	7.51979	CR1;C5AR2;C5AR1;CD55
Axon guidance Homo sapiens R-HSA-422475	0.371982	1.58033	4.29877	PDGFRB;SPTBN4;UNC5A;DUSP1;ITGB3;ARRB2;MMP9;RASGRP4;EREG;COL4A2;PLXNC1;ITGA5;SCN2A;SCN1B;HBEGF
NCAM signaling for neurite out-growth Homo sapiens R-HSA-375165	0.371982	1.83781	4.97578	PDGFRB;SPTBN4;COL4A2;DUSP1;ITGB3;ARRB2;RASGRP4;EREG;HBEGF
SLC-mediated transmembrane transport Homo sapiens R-HSA-425407	0.371982	1.82343	4.86991	SLC24A2;SLC7A5;HK3;SLCO4A1;SLC11A1;SLC2A3;RHCG;SLC16A3;GCK
RAF-independent MAPK1/3 activation Homo sapiens R-HSA-112409	0.371982	4.96479	13.2416	DUSP1;IL6R
G-protein beta:gamma signalling Homo sapiens R-HSA-397795	0.371982	3.26233	8.59341	GNG2;GAB2;PIK3R5
PI5P, PP2A and IER3 Regulate PI3K/AKT Signaling Homo sapiens R-HSA-6811558	0.371982	2.64577	6.9495	PDGFRB;IER3;EREG;HBEGF
Pyrimidine metabolism Homo sapiens R-HSA-73848	0.371982	4.73888	12.2844	UPP1;UPB1
Diseases associated with the TLR signaling cascade Homo sapiens R-HSA-5602358	0.371982	4.73888	12.2844	TLR4;TLR2
Diseases of Immune System Homo sapiens R-HSA-5260271	0.371982	4.73888	12.2844	TLR4;TLR2
GPVI-mediated activation cascade Homo sapiens R-HSA-114604	0.371982	3.13152	7.96471	LCP2;GAB2;PIK3R5
GRB2 events in EGFR signaling Homo sapiens R-HSA-179812	0.371982	1.84736	4.69624	PDGFRB;SPTBN4;DUSP1;ITGB3;ARRB2;RASGRP4;EREG;HBEGF
SHC1 events in EGFR signaling Homo sapiens R-HSA-180336	0.371982	1.84736	4.69624	PDGFRB;SPTBN4;DUSP1;ITGB3;ARRB2;RASGRP4;EREG;HBEGF
SOS-mediated signalling Homo sapiens R-HSA-112412	0.371982	1.84736	4.69624	PDGFRB;SPTBN4;DUSP1;ITGB3;ARRB2;RASGRP4;EREG;HBEGF
SHC1 events in ERBB4 signaling Homo sapiens R-HSA-1250347	0.371982	1.84736	4.69624	PDGFRB;SPTBN4;DUSP1;ITGB3;ARRB2;RASGRP4;EREG;HBEGF
RAF/MAP kinase cascade Homo sapiens R-HSA-5673001	0.371982	1.84736	4.69624	PDGFRB;SPTBN4;DUSP1;ITGB3;ARRB2;RASGRP4;EREG;HBEGF
FRS-mediated FGFR2 signaling Homo sapiens R-HSA-5654700	0.371982	1.83917	4.64073	PDGFRB;SPTBN4;DUSP1;ITGB3;ARRB2;RASGRP4;EREG;HBEGF
FRS-mediated FGFR4 signaling Homo sapiens R-HSA-5654712	0.371982	1.83917	4.64073	PDGFRB;SPTBN4;DUSP1;ITGB3;ARRB2;RASGRP4;EREG;HBEGF
FRS-mediated FGFR3 signaling Homo sapiens R-HSA-5654706	0.371982	1.83917	4.64073	PDGFRB;SPTBN4;DUSP1;ITGB3;ARRB2;RASGRP4;EREG;HBEGF
FRS-mediated FGFR1 signaling Homo sapiens R-HSA-5654693	0.371982	1.83917	4.64073	PDGFRB;SPTBN4;DUSP1;ITGB3;ARRB2;RASGRP4;EREG;HBEGF
Basigin interactions Homo sapiens R-HSA-210991	0.371982	4.53261	11.427	SLC7A5;SLC16A3
Activation of G protein gated Potassium channels Homo sapiens R-HSA-1296041	0.371982	4.53261	11.427	GNG2;KCNJ15
Inhibition of voltage gated Ca2+ channels via Gbeta/gamma subunits Homo sapiens R-HSA-997272	0.371982	4.53261	11.427	GNG2;KCNJ15
G protein gated Potassium channels Homo sapiens R-HSA-1296059	0.371982	4.53261	11.427	GNG2;KCNJ15
Toll Like Receptor 4 (TLR4) Cascade Homo sapiens R-HSA-166016	0.376008	2.23471	5.59138	ITGAM;S100A12;FOS;TLR4;TLR2
ARMS-mediated activation Homo sapiens R-HSA-170984	0.382921	1.815	4.47866	PDGFRB;SPTBN4;DUSP1;ITGB3;ARRB2;RASGRP4;EREG;HBEGF
Signalling to p38 via RIT and RIN Homo sapiens R-HSA-187706	0.382921	1.815	4.47866	PDGFRB;SPTBN4;DUSP1;ITGB3;ARRB2;RASGRP4;EREG;HBEGF
Termination of O-glycan biosynthesis Homo sapiens R-HSA-977068	0.383798	4.34353	10.6554	MUC7;MUC21
Frs2-mediated activation Homo sapiens R-HSA-170968	0.383798	1.80708	4.42608	PDGFRB;SPTBN4;DUSP1;ITGB3;ARRB2;RASGRP4;EREG;HBEGF
GAB1 signalosome Homo sapiens R-HSA-180292	0.386455	2.17851	5.27799	PDGFRB;PAG1;IER3;EREG;HBEGF
Prolonged ERK activation events Homo sapiens R-HSA-169893	0.386455	1.79145	4.323	PDGFRB;SPTBN4;DUSP1;ITGB3;ARRB2;RASGRP4;EREG;HBEGF
Hyaluronan biosynthesis and export Homo sapiens R-HSA-2142850	0.386455	13.0093	31.1814	HAS1
NGF-independant TRKA activation Homo sapiens R-HSA-187024	0.386455	13.0093	31.1814	ADORA2A
Negative regulation of the PI3K/AKT network Homo sapiens R-HSA-199418	0.386455	2.42955	5.82255	PDGFRB;IER3;EREG;HBEGF
Platelet calcium homeostasis Homo sapiens R-HSA-418360	0.386455	4.16957	9.95831	P2RX1;ATP2B1
Caspase activation via extrinsic apoptotic signalig pathway Homo sapiens R-HSA-5357769	0.386455	4.16957	9.95831	UNC5A;TLR4
Signalling to RAS Homo sapiens R-HSA-167044	0.39266	1.76098	4.12492	PDGFRB;SPTBN4;DUSP1;ITGB3;ARRB2;RASGRP4;EREG;HBEGF
MyD88:Mal cascade initiated on plasma membrane Homo sapiens R-HSA-166058	0.39266	2.37409	5.54467	S100A12;FOS;TLR4;TLR2
Toll Like Receptor TLR1:TLR2 Cascade Homo sapiens R-HSA-168179	0.39266	2.37409	5.54467	S100A12;FOS;TLR4;TLR2
Toll Like Receptor TLR6:TLR2 Cascade Homo sapiens R-HSA-168188	0.39266	2.37409	5.54467	S100A12;FOS;TLR4;TLR2
Toll Like Receptor 2 (TLR2) Cascade Homo sapiens R-HSA-181438	0.39266	2.37409	5.54467	S100A12;FOS;TLR4;TLR2
G-protein activation Homo sapiens R-HSA-202040	0.393425	4.009	9.32625	GNG2;GNAT2
VEGFR2 mediated cell proliferation Homo sapiens R-HSA-5218921	0.397911	1.74613	4.02975	PDGFRB;SPTBN4;DUSP1;ITGB3;ARRB2;RASGRP4;EREG;HBEGF
Cell-Cell communication Homo sapiens R-HSA-1500931	0.404968	2.07413	4.71381	KIRREL3;NPHS1;SIRPA;FLNA;SIRPB1
Fibronectin matrix formation Homo sapiens R-HSA-1566977	0.404968	10.4069	23.1438	ITGA5
Proton-coupled monocarboxylate transport Homo sapiens R-HSA-433692	0.404968	10.4069	23.1438	SLC16A3
Scavenging by Class F Receptors Homo sapiens R-HSA-3000484	0.404968	10.4069	23.1438	SCARF1
Activation of TRKA receptors Homo sapiens R-HSA-187015	0.404968	10.4069	23.1438	ADORA2A
CLEC7A/inflammasome pathway Homo sapiens R-HSA-5660668	0.404968	10.4069	23.1438	IL1B
Conjugation of benzoate with glycine Homo sapiens R-HSA-177135	0.404968	10.4069	23.1438	GLYATL1
Uptake and function of diphtheria toxin Homo sapiens R-HSA-5336415	0.404968	10.4069	23.1438	HBEGF
Signalling to ERKs Homo sapiens R-HSA-187687	0.404968	1.71005	3.80245	PDGFRB;SPTBN4;DUSP1;ITGB3;ARRB2;RASGRP4;EREG;HBEGF
Constitutive Signaling by Aberrant PI3K in Cancer Homo sapiens R-HSA-2219530	0.404968	2.69848	5.994	PDGFRB;EREG;HBEGF
Diseases associated with O-glycosylation of proteins Homo sapiens R-HSA-3906995	0.417141	2.65261	5.79592	ADAMTSL4;MUC7;MUC21
Inwardly rectifying K+ channels Homo sapiens R-HSA-1296065	0.42685	3.59373	7.74584	GNG2;KCNJ15
Potassium Channels Homo sapiens R-HSA-1296071	0.429315	2.19837	4.69627	GNG2;KCNS1;KCNH7;KCNJ15
Fatty acid, triacylglycerol, and ketone body metabolism Homo sapiens R-HSA-535734	0.429315	1.74412	3.72196	GK3P;DGAT2;GK;ACSL1;LPCAT1;APOA2;G0S2
DAP12 signaling Homo sapiens R-HSA-2424491	0.429315	1.56925	3.34263	PDGFRB;SPTBN4;DUSP1;ITGB3;LCP2;ARRB2;RASGRP4;IER3;EREG;HBEGF
Thrombin signalling through proteinase activated receptors (PARs) Homo sapiens R-HSA-456926	0.432264	3.47376	7.30484	GNG2;ARRB2
Transport of glucose and other sugars, bile salts and organic acids, metal ions and amine compounds Homo sapiens R-HSA-425366	0.432264	2.15282	4.48463	SLC11A1;SLC2A3;RHCG;SLC16A3
SLC transporter disorders Homo sapiens R-HSA-5619102	0.432264	8.67197	18.0295	GCK
Attachment of GPI anchor to uPAR Homo sapiens R-HSA-162791	0.432264	8.67197	18.0295	PLAUR
Histidine catabolism Homo sapiens R-HSA-70921	0.432264	8.67197	18.0295	HAL
Highly sodium permeable acetylcholine nicotinic receptors Homo sapiens R-HSA-629587	0.432264	8.67197	18.0295	CHRNE
PTK6 promotes HIF1A stabilization Homo sapiens R-HSA-8857538	0.432264	8.67197	18.0295	HBEGF
Cargo concentration in the ER Homo sapiens R-HSA-5694530	0.440637	3.36153	6.89901	SERPINA1;AREG
O-linked glycosylation of mucins Homo sapiens R-HSA-913709	0.440637	2.48368	5.0856	MUC7;GCNT7;MUC21
Signaling by PTK6 Homo sapiens R-HSA-8848021	0.447467	2.44475	4.9263	SOCS3;EREG;HBEGF
Adaptive Immune System Homo sapiens R-HSA-1280218	0.447467	1.34477	2.69854	PDGFRB;NCF2;ICAM3;ICAM4;ICAM5;LILRB3;TREM1;EREG;NCR1;SOCS3;TREML4;TREML2;CD207;MRC1;LCP2;SIGLEC7;PAG1;IER3;HBEGF
ROS, RNS production in response to bacteria Homo sapiens R-HSA-1222556	0.447467	3.25632	6.52468	NCF2;SLC11A1
Signaling by EGFR Homo sapiens R-HSA-177929	0.447467	1.51835	3.01416	PDGFRB;SPTBN4;DUSP1;ITGB3;ARRB2;PAG1;RASGRP4;IER3;EREG;HBEGF
Insulin-like Growth Factor-2 mRNA Binding Proteins (IGF2BPs/IMPs/VICKZs) bind RNA Homo sapiens R-HSA-428359	0.447467	7.43274	14.5297	CD44
Digestion of dietary carbohydrate Homo sapiens R-HSA-189085	0.447467	7.43274	14.5297	MGAM
Cross-presentation of particulate exogenous antigens (phagosomes) Homo sapiens R-HSA-1236973	0.447467	7.43274	14.5297	NCF2
Hydrolysis of LPC Homo sapiens R-HSA-1483115	0.447467	7.43274	14.5297	GPCPD1
Synthesis of PG Homo sapiens R-HSA-1483148	0.447467	7.43274	14.5297	PGS1
Linoleic acid (LA) metabolism Homo sapiens R-HSA-2046105	0.447467	7.43274	14.5297	ACSL1
Synthesis of epoxy (EET) and dihydroxyeicosatrienoic acids (DHET) Homo sapiens R-HSA-2142670	0.447467	7.43274	14.5297	CYP1B1
Conjugation of salicylate with glycine Homo sapiens R-HSA-177128	0.447467	7.43274	14.5297	GLYATL1
Lipid digestion, mobilization, and transport Homo sapiens R-HSA-73923	0.447467	2.30047	4.35105	LIPN;APOA2;ABHD5
Signaling by PDGF Homo sapiens R-HSA-186797	0.447467	1.47906	2.77097	PDGFRB;SPTBN4;COL4A2;DUSP1;ITGB3;ARRB2;RASGRP4;IER3;EREG;HBEGF
VEGFA-VEGFR2 Pathway Homo sapiens R-HSA-4420097	0.447467	1.51447	2.83208	PDGFRB;SPTBN4;DUSP1;NCF2;ITGB3;ARRB2;RASGRP4;EREG;HBEGF
Platelet Aggregation (Plug Formation) Homo sapiens R-HSA-76009	0.447467	2.97675	5.5604	ITGB3;GP5
G alpha (q) signalling events Homo sapiens R-HSA-416476	0.447467	1.69459	3.16514	RGS2;GNG2;GPR65;PROK2;LPAR2;FPR2
O-linked glycosylation Homo sapiens R-HSA-5173105	0.447467	1.96913	3.66782	ADAMTSL4;MUC7;GCNT7;MUC21
Adrenoceptors Homo sapiens R-HSA-390696	0.447467	6.50332	12.007	ADRB3
Mitochondrial iron-sulfur cluster biogenesis Homo sapiens R-HSA-1362409	0.447467	6.50332	12.007	SLC25A37
Synthesis of (16-20)-hydroxyeicosatetraenoic acids (HETE) Homo sapiens R-HSA-2142816	0.447467	6.50332	12.007	CYP1B1
Conjugation of carboxylic acids Homo sapiens R-HSA-159424	0.447467	6.50332	12.007	GLYATL1
Amino Acid conjugation Homo sapiens R-HSA-156587	0.447467	6.50332	12.007	GLYATL1
Pyrimidine salvage reactions Homo sapiens R-HSA-73614	0.447467	6.50332	12.007	UPP1
MAPK1 (ERK2) activation Homo sapiens R-HSA-112411	0.447467	6.50332	12.007	IL6R
EGFR Transactivation by Gastrin Homo sapiens R-HSA-2179392	0.447467	6.50332	12.007	HBEGF
MAP2K and MAPK activation Homo sapiens R-HSA-5674135	0.447467	2.89391	5.28362	ITGB3;ARRB2
Activated TLR4 signalling Homo sapiens R-HSA-166054	0.447467	1.93246	3.51214	S100A12;FOS;TLR4;TLR2
GABA B receptor activation Homo sapiens R-HSA-977444	0.447467	2.81555	5.02577	GNG2;KCNJ15
Activation of GABAB receptors Homo sapiens R-HSA-991365	0.447467	2.81555	5.02577	GNG2;KCNJ15
Formation of Fibrin Clot (Clotting Cascade) Homo sapiens R-HSA-140877	0.447467	2.81555	5.02577	THBD;GP5
Nuclear signaling by ERBB4 Homo sapiens R-HSA-1251985	0.447467	2.81555	5.02577	EREG;HBEGF
Signaling by VEGF Homo sapiens R-HSA-194138	0.447467	1.47588	2.61139	PDGFRB;SPTBN4;DUSP1;NCF2;ITGB3;ARRB2;RASGRP4;EREG;HBEGF
IRS-mediated signalling Homo sapiens R-HSA-112399	0.447467	1.51555	2.67483	PDGFRB;SPTBN4;DUSP1;ITGB3;ARRB2;RASGRP4;EREG;HBEGF
Downstream signaling of activated FGFR2 Homo sapiens R-HSA-5654696	0.447467	1.47119	2.58513	PDGFRB;SPTBN4;DUSP1;ITGB3;ARRB2;RASGRP4;IER3;EREG;HBEGF
Downstream signaling of activated FGFR4 Homo sapiens R-HSA-5654716	0.447467	1.47119	2.58513	PDGFRB;SPTBN4;DUSP1;ITGB3;ARRB2;RASGRP4;IER3;EREG;HBEGF
Downstream signaling of activated FGFR3 Homo sapiens R-HSA-5654708	0.447467	1.47119	2.58513	PDGFRB;SPTBN4;DUSP1;ITGB3;ARRB2;RASGRP4;IER3;EREG;HBEGF
NGF signalling via TRKA from the plasma membrane Homo sapiens R-HSA-187037	0.447467	1.43768	2.52486	PDGFRB;SPTBN4;ADORA2A;DUSP1;ITGB3;ARRB2;RASGRP4;IER3;EREG;HBEGF
Netrin mediated repulsion signals Homo sapiens R-HSA-418886	0.447467	5.78043	10.1167	UNC5A
Ligand-independent caspase activation via DCC Homo sapiens R-HSA-418889	0.447467	5.78043	10.1167	UNC5A
Glycoprotein hormones Homo sapiens R-HSA-209822	0.447467	5.78043	10.1167	INHBA
Calcitonin-like ligand receptors Homo sapiens R-HSA-419812	0.447467	5.78043	10.1167	ADM
Urea cycle Homo sapiens R-HSA-70635	0.447467	5.78043	10.1167	ARG1
MAPK3 (ERK1) activation Homo sapiens R-HSA-110056	0.447467	5.78043	10.1167	IL6R
Diseases of carbohydrate metabolism Homo sapiens R-HSA-5663084	0.447467	5.78043	10.1167	GYS1
Myoclonic epilepsy of Lafora Homo sapiens R-HSA-3785653	0.447467	5.78043	10.1167	GYS1
Glycogen storage diseases Homo sapiens R-HSA-3229121	0.447467	5.78043	10.1167	GYS1
Activation of the AP-1 family of transcription factors Homo sapiens R-HSA-450341	0.447467	5.78043	10.1167	FOS
TRIF-mediated programmed cell death Homo sapiens R-HSA-2562578	0.447467	5.78043	10.1167	TLR4
Signaling by ERBB4 Homo sapiens R-HSA-1236394	0.447467	1.46653	2.55915	PDGFRB;SPTBN4;DUSP1;ITGB3;ARRB2;RASGRP4;IER3;EREG;HBEGF
Insulin receptor signalling cascade Homo sapiens R-HSA-74751	0.447467	1.49902	2.58695	PDGFRB;SPTBN4;DUSP1;ITGB3;ARRB2;RASGRP4;EREG;HBEGF
Signaling by FGFR4 Homo sapiens R-HSA-5654743	0.447467	1.4573	2.50801	PDGFRB;SPTBN4;DUSP1;ITGB3;ARRB2;RASGRP4;IER3;EREG;HBEGF
Downstream signaling of activated FGFR1 Homo sapiens R-HSA-5654687	0.447467	1.4573	2.50801	PDGFRB;SPTBN4;DUSP1;ITGB3;ARRB2;RASGRP4;IER3;EREG;HBEGF
IGF1R signaling cascade Homo sapiens R-HSA-2428924	0.447467	1.49359	2.55835	PDGFRB;SPTBN4;DUSP1;ITGB3;ARRB2;RASGRP4;EREG;HBEGF
Signaling by Type 1 Insulin-like Growth Factor 1 Receptor (IGF1R) Homo sapiens R-HSA-2404192	0.447467	1.49359	2.55835	PDGFRB;SPTBN4;DUSP1;ITGB3;ARRB2;RASGRP4;EREG;HBEGF
IRS-related events triggered by IGF1R Homo sapiens R-HSA-2428928	0.447467	1.49359	2.55835	PDGFRB;SPTBN4;DUSP1;ITGB3;ARRB2;RASGRP4;EREG;HBEGF
Signaling by FGFR3 Homo sapiens R-HSA-5654741	0.447467	1.45273	2.48285	PDGFRB;SPTBN4;DUSP1;ITGB3;ARRB2;RASGRP4;IER3;EREG;HBEGF
Elastic fibre formation Homo sapiens R-HSA-1566948	0.447467	2.67089	4.56024	ITGB3;ITGA5
Signaling by FGFR1 Homo sapiens R-HSA-5654736	0.447467	1.43917	2.40897	PDGFRB;SPTBN4;DUSP1;ITGB3;ARRB2;RASGRP4;IER3;EREG;HBEGF
Retinoid metabolism and transport Homo sapiens R-HSA-975634	0.447467	2.60399	4.34971	APOA2;PLB1
Cooperation of PDCL (PhLP1) and TRiC/CCT in G-protein beta folding Homo sapiens R-HSA-6814122	0.447467	2.60399	4.34971	GNG2;GNAT2
Transport of organic anions Homo sapiens R-HSA-879518	0.447467	5.20212	8.65663	SLCO4A1
Sodium/Calcium exchangers Homo sapiens R-HSA-425561	0.447467	5.20212	8.65663	SLC24A2
Defects in cobalamin (B12) metabolism Homo sapiens R-HSA-3296469	0.447467	5.20212	8.65663	GIF
TRAF6 mediated IRF7 activation in TLR7/8 or 9 signaling Homo sapiens R-HSA-975110	0.447467	5.20212	8.65663	TLR8
Role of LAT2/NTAL/LAB on calcium mobilization Homo sapiens R-HSA-2730905	0.447467	1.66194	2.73395	PDGFRB;GAB2;IER3;EREG;HBEGF
Voltage gated Potassium channels Homo sapiens R-HSA-1296072	0.447467	2.54035	4.15236	KCNS1;KCNH7
Amine ligand-binding receptors Homo sapiens R-HSA-375280	0.447467	2.54035	4.15236	ADRB3;HRH2
Glycosaminoglycan metabolism Homo sapiens R-HSA-1630316	0.447467	1.78299	2.90427	CSGALNACT1;CHSY1;HAS1;CD44
Peptide hormone metabolism Homo sapiens R-HSA-2980736	0.447467	2.00451	3.25089	MME;ANPEP;INHBA
Opioid Signalling Homo sapiens R-HSA-111885	0.447467	2.00451	3.25089	GNG2;GNAT2;PDE4B
Downstream signal transduction Homo sapiens R-HSA-186763	0.447467	1.41713	2.29096	PDGFRB;SPTBN4;DUSP1;ITGB3;ARRB2;RASGRP4;IER3;EREG;HBEGF
PI-3K cascade:FGFR1 Homo sapiens R-HSA-5654689	0.447467	1.76779	2.84495	PDGFRB;IER3;EREG;HBEGF
PI-3K cascade:FGFR3 Homo sapiens R-HSA-5654710	0.447467	1.76779	2.84495	PDGFRB;IER3;EREG;HBEGF
PI3K events in ERBB4 signaling Homo sapiens R-HSA-1250342	0.447467	1.76779	2.84495	PDGFRB;IER3;EREG;HBEGF
PIP3 activates AKT signaling Homo sapiens R-HSA-1257604	0.447467	1.76779	2.84495	PDGFRB;IER3;EREG;HBEGF
PI-3K cascade:FGFR4 Homo sapiens R-HSA-5654720	0.447467	1.76779	2.84495	PDGFRB;IER3;EREG;HBEGF
PI-3K cascade:FGFR2 Homo sapiens R-HSA-5654695	0.447467	1.76779	2.84495	PDGFRB;IER3;EREG;HBEGF
Phase 0 - rapid depolarisation Homo sapiens R-HSA-5576892	0.447467	2.47974	3.9671	SCN2A;SCN1B
Antigen processing-Cross presentation Homo sapiens R-HSA-1236975	0.447467	1.97904	3.16158	NCF2;MRC1;CD207
C-type lectin receptors (CLRs) Homo sapiens R-HSA-5621481	0.447467	1.75284	2.78709	CLEC4D;IL1B;ICAM3;CLEC4E
Reversible hydration of carbon dioxide Homo sapiens R-HSA-1475029	0.447467	4.72896	7.50116	CA4
Passive transport by Aquaporins Homo sapiens R-HSA-432047	0.447467	4.72896	7.50116	AQP9
PECAM1 interactions Homo sapiens R-HSA-210990	0.447467	4.72896	7.50116	ITGB3
Hyaluronan uptake and degradation Homo sapiens R-HSA-2160916	0.447467	4.72896	7.50116	CD44
Reduction of cytosolic Ca++ levels Homo sapiens R-HSA-418359	0.447467	4.72896	7.50116	ATP2B1
P2Y receptors Homo sapiens R-HSA-417957	0.447467	4.72896	7.50116	P2RY13
TP53 Regulates Transcription of Caspase Activators and Caspases Homo sapiens R-HSA-6803207	0.447467	4.72896	7.50116	NLRC4
TP53 Regulates Transcription of Death Receptors and Ligands Homo sapiens R-HSA-6803211	0.447467	4.72896	7.50116	TNFRSF10C
The NLRP3 inflammasome Homo sapiens R-HSA-844456	0.447467	4.72896	7.50116	NLRP3
Peptide hormone biosynthesis Homo sapiens R-HSA-209952	0.447467	4.72896	7.50116	INHBA
Presynaptic nicotinic acetylcholine receptors Homo sapiens R-HSA-622323	0.447467	4.72896	7.50116	CHRNE
TRAF6 mediated induction of NFkB and MAP kinases upon TLR7/8 or 9 activation Homo sapiens R-HSA-975138	0.447467	1.9542	3.07536	TLR8;S100A12;FOS
Diseases of metabolism Homo sapiens R-HSA-5668914	0.447467	2.42194	3.79299	GYS1;GIF
Signaling by ERBB2 Homo sapiens R-HSA-1227986	0.447467	2.42194	3.79299	EREG;HBEGF
PI3K/AKT activation Homo sapiens R-HSA-198203	0.447467	1.72369	2.67558	PDGFRB;IER3;EREG;HBEGF
Class B/2 (Secretin family receptors) Homo sapiens R-HSA-373080	0.447467	1.92998	2.99211	GNG2;ADM;CD55
Scavenging of heme from plasma Homo sapiens R-HSA-2168880	0.447467	2.36678	3.62913	HBB;HBA1
MyD88 dependent cascade initiated on endosome Homo sapiens R-HSA-975155	0.447467	1.90634	2.91168	TLR8;S100A12;FOS
Toll Like Receptor 7/8 (TLR7/8) Cascade Homo sapiens R-HSA-168181	0.447467	1.90634	2.91168	TLR8;S100A12;FOS
Facilitative Na+-independent glucose transporters Homo sapiens R-HSA-428790	0.447467	4.33466	6.56838	SLC2A3
Platelet Adhesion to exposed collagen Homo sapiens R-HSA-75892	0.447467	4.33466	6.56838	GP5
Signaling by Activin Homo sapiens R-HSA-1502540	0.447467	4.33466	6.56838	INHBA
RHO GTPases Activate NADPH Oxidases Homo sapiens R-HSA-5668599	0.447467	4.33466	6.56838	NCF2
Synthesis of PE Homo sapiens R-HSA-1483213	0.447467	4.33466	6.56838	PHOSPHO1
alpha-linolenic (omega3) and linoleic (omega6) acid metabolism Homo sapiens R-HSA-2046104	0.447467	4.33466	6.56838	ACSL1
alpha-linolenic acid (ALA) metabolism Homo sapiens R-HSA-2046106	0.447467	4.33466	6.56838	ACSL1
Purine salvage Homo sapiens R-HSA-74217	0.447467	4.33466	6.56838	AMPD2
DEx/H-box helicases activate type I IFN and inflammatory cytokines production Homo sapiens R-HSA-3134963	0.447467	4.33466	6.56838	S100A12
Advanced glycosylation endproduct receptor signaling Homo sapiens R-HSA-879415	0.447467	4.33466	6.56838	S100A12
Trafficking and processing of endosomal TLR Homo sapiens R-HSA-1679131	0.447467	4.33466	6.56838	TLR8
PI3K/AKT Signaling in Cancer Homo sapiens R-HSA-2219528	0.449453	1.88328	2.83398	PDGFRB;EREG;HBEGF
Nucleotide-binding domain, leucine rich repeat containing receptor (NLR) signaling pathways Homo sapiens R-HSA-168643	0.449453	2.31407	3.47475	NLRP3;NLRC4
Metabolism of nucleotides Homo sapiens R-HSA-15869	0.449453	1.86076	2.75886	AMPD2;UPP1;UPB1
Diseases of glycosylation Homo sapiens R-HSA-3781865	0.449453	1.83878	2.68624	ADAMTSL4;MUC7;MUC21
Toll Like Receptor 9 (TLR9) Cascade Homo sapiens R-HSA-168138	0.449453	1.83878	2.68624	TLR8;S100A12;FOS
Signalling by NGF Homo sapiens R-HSA-166520	0.449453	1.30972	1.9041	PDGFRB;SPTBN4;FGD4;ADORA2A;DUSP1;ITGB3;ARRB2;RASGRP4;IER3;EREG;HBEGF
Bile salt and organic anion SLC transporters Homo sapiens R-HSA-425471	0.449453	4.00102	5.80276	SLC16A3
Repression of WNT target genes Homo sapiens R-HSA-4641265	0.449453	4.00102	5.80276	TLE3
Early Phase of HIV Life Cycle Homo sapiens R-HSA-162594	0.449453	4.00102	5.80276	CXCR4
TP53 regulates transcription of several additional cell death genes whose specific roles in p53-dependent apoptosis remain uncertain Homo sapiens R-HSA-6803205	0.449453	4.00102	5.80276	BCL6
Synthesis of Prostaglandins (PG) and Thromboxanes (TX) Homo sapiens R-HSA-2162123	0.449453	4.00102	5.80276	PTGS2
Activation of Nicotinic Acetylcholine Receptors Homo sapiens R-HSA-629602	0.449453	4.00102	5.80276	CHRNE
Postsynaptic nicotinic acetylcholine receptors Homo sapiens R-HSA-622327	0.449453	4.00102	5.80276	CHRNE
Acetylcholine Binding And Downstream Events Homo sapiens R-HSA-181431	0.449453	4.00102	5.80276	CHRNE
Regulation of IFNG signaling Homo sapiens R-HSA-877312	0.449453	4.00102	5.80276	SOCS3
ER to Golgi Anterograde Transport Homo sapiens R-HSA-199977	0.449453	1.64175	2.37179	SPTBN4;SERPINA1;AREG;CD55
Transmembrane transport of small molecules Homo sapiens R-HSA-382551	0.449453	1.26273	1.82418	SLC24A2;SLC11A1;AQP9;SLC2A3;ATP2B1;GCK;BEST1;SLC7A5;HK3;GNG2;SLCO4A1;FTH1;RHCG;SLC16A3
Signaling by Insulin receptor Homo sapiens R-HSA-74752	0.449453	1.37857	1.98638	PDGFRB;SPTBN4;DUSP1;ITGB3;ARRB2;RASGRP4;EREG;HBEGF
FCGR activation Homo sapiens R-HSA-2029481	0.449453	2.21537	3.19165	FGR;FCGR2A
Cross-presentation of soluble exogenous antigens (endosomes) Homo sapiens R-HSA-1236978	0.449453	2.21537	3.19165	MRC1;CD207
Chondroitin sulfate/dermatan sulfate metabolism Homo sapiens R-HSA-1793185	0.458977	2.1691	3.06169	CSGALNACT1;CHSY1
Signaling by FGFR2 Homo sapiens R-HSA-5654738	0.458977	1.33523	1.87639	PDGFRB;SPTBN4;DUSP1;ITGB3;ARRB2;RASGRP4;IER3;EREG;HBEGF
GRB2:SOS provides linkage to MAPK signaling for Integrins Homo sapiens R-HSA-354194	0.458977	3.71504	5.16543	ITGB3
p130Cas linkage to MAPK signaling for integrins Homo sapiens R-HSA-372708	0.458977	3.71504	5.16543	ITGB3
Disorders of transmembrane transporters Homo sapiens R-HSA-5619115	0.458977	3.71504	5.16543	GCK
Elevation of cytosolic Ca2+ levels Homo sapiens R-HSA-139853	0.458977	3.71504	5.16543	P2RX1
WNT5A-dependent internalization of FZD4 Homo sapiens R-HSA-5099900	0.458977	3.71504	5.16543	ARRB2
Glycogen synthesis Homo sapiens R-HSA-3322077	0.458977	3.71504	5.16543	GYS1
Metabolism of fat-soluble vitamins Homo sapiens R-HSA-6806667	0.458977	2.12473	2.93873	APOA2;PLB1
Aquaporin-mediated transport Homo sapiens R-HSA-445717	0.458977	2.12473	2.93873	GNG2;AQP9
Nuclear Receptor transcription pathway Homo sapiens R-HSA-383280	0.458977	2.12473	2.93873	NR4A3;NR1I3
Signaling by FGFR Homo sapiens R-HSA-190236	0.469772	1.31619	1.78553	PDGFRB;SPTBN4;DUSP1;ITGB3;ARRB2;RASGRP4;IER3;EREG;HBEGF
Cell-extracellular matrix interactions Homo sapiens R-HSA-446353	0.475419	3.4672	4.62844	FLNA
Regulation of KIT signaling Homo sapiens R-HSA-1433559	0.475419	3.4672	4.62844	SH2B2
TRAF6 mediated induction of TAK1 complex Homo sapiens R-HSA-937072	0.475419	3.4672	4.62844	TLR4
Assembly of collagen fibrils and other multimeric structures Homo sapiens R-HSA-2022090	0.485055	2.00184	2.60718	COL4A2;MMP9
Chylomicron-mediated lipid transport Homo sapiens R-HSA-174800	0.485055	3.25033	4.17122	APOA2
Digestion of dietary lipid Homo sapiens R-HSA-192456	0.485055	3.25033	4.17122	LIPN
Tristetraprolin (TTP, ZFP36) binds and destabilizes mRNA Homo sapiens R-HSA-450513	0.485055	3.25033	4.17122	ZFP36
Acyl chain remodelling of PG Homo sapiens R-HSA-1482925	0.485055	3.25033	4.17122	LPCAT1
Platelet sensitization by LDL Homo sapiens R-HSA-432142	0.485055	3.25033	4.17122	FGR
Ligand-dependent caspase activation Homo sapiens R-HSA-140534	0.485055	3.25033	4.17122	TLR4
MyD88-independent TLR3/TLR4 cascade Homo sapiens R-HSA-166166	0.485055	1.66196	2.12903	S100A12;FOS;TLR4
Toll Like Receptor 3 (TLR3) Cascade Homo sapiens R-HSA-168164	0.485055	1.66196	2.12903	S100A12;FOS;TLR4
TRIF-mediated TLR3/TLR4 signaling Homo sapiens R-HSA-937061	0.485055	1.66196	2.12903	S100A12;FOS;TLR4
ECM proteoglycans Homo sapiens R-HSA-3000178	0.485055	1.96397	2.50775	ITGB3;ITGAX
GABA receptor activation Homo sapiens R-HSA-977443	0.485055	1.96397	2.50775	GNG2;KCNJ15
Activation of SMO Homo sapiens R-HSA-5635838	0.497988	3.05898	3.77832	ARRB2
cGMP effects Homo sapiens R-HSA-418457	0.497988	3.05898	3.77832	PDE2A
Defects in vitamin and cofactor metabolism Homo sapiens R-HSA-3296482	0.497988	3.05898	3.77832	GIF
Signaling by cytosolic FGFR1 fusion mutants Homo sapiens R-HSA-1839117	0.497988	3.05898	3.77832	GAB2
Activation of IRF3/IRF7 mediated by TBK1/IKK epsilon Homo sapiens R-HSA-936964	0.497988	3.05898	3.77832	TLR4
Other semaphorin interactions Homo sapiens R-HSA-416700	0.517797	2.88889	3.43793	PLXNC1
Prostacyclin signalling through prostacyclin receptor Homo sapiens R-HSA-392851	0.517797	2.88889	3.43793	GNG2
G beta:gamma signalling through PLC beta Homo sapiens R-HSA-418217	0.530526	2.7367	3.14089	GNG2
Syndecan interactions Homo sapiens R-HSA-3000170	0.530526	2.7367	3.14089	ITGB3
Hormone-sensitive lipase (HSL)-mediated triacylglycerol hydrolysis Homo sapiens R-HSA-163560	0.530526	2.7367	3.14089	ABHD5
Synthesis of PC Homo sapiens R-HSA-1483191	0.530526	2.7367	3.14089	PHOSPHO1
Regulation of gene expression in beta cells Homo sapiens R-HSA-210745	0.530526	2.7367	3.14089	GCK
IL-6-type cytokine receptor ligand interactions Homo sapiens R-HSA-6788467	0.530526	2.7367	3.14089	OSM
Developmental Biology Homo sapiens R-HSA-1266738	0.531241	1.15451	1.32002	PDGFRB;SPTBN4;CEBPB;UNC5A;DUSP1;ITGB3;ARRB2;MMP9;GCK;RASGRP4;EREG;COL4A2;PLXNC1;ITGA5;SCN2A;SCN1B;HBEGF
Ca2+ pathway Homo sapiens R-HSA-4086398	0.531644	1.7637	2.00475	GNG2;GNAT2
TP53 Regulates Transcription of DNA Repair Genes Homo sapiens R-HSA-6796648	0.531644	1.7637	2.00475	ELL;FOS
CD209 (DC-SIGN) signaling Homo sapiens R-HSA-5621575	0.536112	2.59973	2.88	ICAM3
RHO GTPases activate PAKs Homo sapiens R-HSA-5627123	0.536112	2.59973	2.88	FLNA
Presynaptic function of Kainate receptors Homo sapiens R-HSA-500657	0.536112	2.59973	2.88	GNG2
TP53 regulates transcription of additional cell cycle genes whose exact role in the p53 pathway remain uncertain Homo sapiens R-HSA-6804115	0.536112	2.59973	2.88	BTG2
Cobalamin (Cbl, vitamin B12) transport and metabolism Homo sapiens R-HSA-196741	0.536112	2.59973	2.88	GIF
Synthesis of very long-chain fatty acyl-CoAs Homo sapiens R-HSA-75876	0.536112	2.59973	2.88	ACSL1
RIP-mediated NFkB activation via ZBP1 Homo sapiens R-HSA-1810476	0.536112	2.59973	2.88	S100A12
RA biosynthesis pathway Homo sapiens R-HSA-5365859	0.550299	2.47581	2.64951	ALDH1A2
ADP signalling through P2Y purinoceptor 12 Homo sapiens R-HSA-392170	0.550299	2.47581	2.64951	GNG2
Common Pathway of Fibrin Clot Formation Homo sapiens R-HSA-140875	0.550299	2.47581	2.64951	THBD
Intrinsic Pathway of Fibrin Clot Formation Homo sapiens R-HSA-140837	0.550299	2.47581	2.64951	GP5
Dopamine Neurotransmitter Release Cycle Homo sapiens R-HSA-212676	0.565387	2.36315	2.4448	LIN7A
Thromboxane signalling through TP receptor Homo sapiens R-HSA-428930	0.565387	2.36315	2.4448	GNG2
Acyl chain remodelling of PE Homo sapiens R-HSA-1482839	0.565387	2.36315	2.4448	PNPLA8
PPARA activates gene expression Homo sapiens R-HSA-1989781	0.567768	1.41905	1.44808	ACSL1;APOA2;G0S2
Cellular Senescence Homo sapiens R-HSA-2559583	0.567768	1.326	1.34559	IL1A;CEBPB;CXCL8;FOS
Transport to the Golgi and subsequent modification Homo sapiens R-HSA-948021	0.567768	1.31754	1.3215	SPTBN4;SERPINA1;AREG;CD55
TNFs bind their physiological receptors Homo sapiens R-HSA-5669034	0.567768	2.26029	2.26211	TNFRSF1B
Phosphorylation of CD3 and TCR zeta chains Homo sapiens R-HSA-202427	0.567768	2.26029	2.26211	PAG1
Endogenous sterols Homo sapiens R-HSA-211976	0.567768	2.26029	2.26211	CYP1B1
Growth hormone receptor signaling Homo sapiens R-HSA-982772	0.567768	2.26029	2.26211	SOCS3
DARPP-32 events Homo sapiens R-HSA-180024	0.567768	2.26029	2.26211	PDE4B
TRAF6 mediated NF-kB activation Homo sapiens R-HSA-933542	0.567768	2.26029	2.26211	S100A12
IKK complex recruitment mediated by RIP1 Homo sapiens R-HSA-937041	0.567768	2.26029	2.26211	TLR4
COPII (Coat Protein 2) Mediated Vesicle Transport Homo sapiens R-HSA-204005	0.567768	1.57608	1.57108	SERPINA1;AREG
Interferon alpha/beta signaling Homo sapiens R-HSA-909733	0.567768	1.57608	1.57108	SOCS3;EGR1
Regulation of lipid metabolism by Peroxisome proliferator-activated receptor alpha (PPARalpha) Homo sapiens R-HSA-400206	0.572906	1.38117	1.35149	ACSL1;APOA2;G0S2
Metal ion SLC transporters Homo sapiens R-HSA-425410	0.572906	2.166	2.09836	SLC11A1
ADP signalling through P2Y purinoceptor 1 Homo sapiens R-HSA-418592	0.572906	2.166	2.09836	GNG2
Post-translational modification: synthesis of GPI-anchored proteins Homo sapiens R-HSA-163125	0.572906	2.166	2.09836	PLAUR
Nitric oxide stimulates guanylate cyclase Homo sapiens R-HSA-392154	0.572906	2.166	2.09836	PDE2A
ATF4 activates genes Homo sapiens R-HSA-380994	0.572906	2.166	2.09836	CXCL8
Regulation of IFNA signaling Homo sapiens R-HSA-912694	0.572906	2.166	2.09836	SOCS3
ZBP1(DAI) mediated induction of type I IFNs Homo sapiens R-HSA-1606322	0.587461	2.07926	1.95097	S100A12
TAK1 activates NFkB by phosphorylation and activation of IKKs complex Homo sapiens R-HSA-445989	0.587461	2.07926	1.95097	S100A12
Signaling by NOTCH1 Homo sapiens R-HSA-1980143	0.591322	1.48571	1.37637	TLE3;ARRB2
TRAF6 Mediated Induction of proinflammatory cytokines Homo sapiens R-HSA-168180	0.591322	1.48571	1.37637	S100A12;FOS
Uptake and actions of bacterial toxins Homo sapiens R-HSA-5339562	0.596757	1.99918	1.81783	HBEGF
Integrin alphaIIb beta3 signaling Homo sapiens R-HSA-354192	0.596757	1.99918	1.81783	ITGB3
Pyruvate metabolism Homo sapiens R-HSA-70268	0.596757	1.99918	1.81783	SLC16A3
Rho GTPase cycle Homo sapiens R-HSA-194840	0.600636	1.31113	1.18023	FGD4;TAGAP;ARHGAP26
Adrenaline,noradrenaline inhibits insulin secretion Homo sapiens R-HSA-400042	0.607077	1.92504	1.69715	GNG2
PERK regulates gene expression Homo sapiens R-HSA-381042	0.607077	1.92504	1.69715	CXCL8
Synthesis of PA Homo sapiens R-HSA-1483166	0.607077	1.92504	1.69715	LPCAT1
G alpha (12/13) signalling events Homo sapiens R-HSA-416482	0.607986	1.42444	1.24995	FGD4;GNG2
Surfactant metabolism Homo sapiens R-HSA-5683826	0.620086	1.8562	1.5874	ADORA2A
COPI-mediated anterograde transport Homo sapiens R-HSA-6807878	0.622973	1.368	1.1377	SPTBN4;CD55
Amine compound SLC transporters Homo sapiens R-HSA-425428	0.622973	1.7921	1.48731	RHCG
Activation of Kainate Receptors upon glutamate binding Homo sapiens R-HSA-451326	0.622973	1.7921	1.48731	GNG2
Glucagon-type ligand receptors Homo sapiens R-HSA-420092	0.622973	1.7921	1.48731	GNG2
Molecules associated with elastic fibres Homo sapiens R-HSA-2129379	0.622973	1.7921	1.48731	ITGB3
Regulation of Glucokinase by Glucokinase Regulatory Protein Homo sapiens R-HSA-170822	0.622973	1.7921	1.48731	GCK
Activated NOTCH1 Transmits Signal to the Nucleus Homo sapiens R-HSA-2122948	0.622973	1.7921	1.48731	ARRB2
MAPK targets/ Nuclear events mediated by MAP kinases Homo sapiens R-HSA-450282	0.622973	1.7921	1.48731	FOS
Amino acid transport across the plasma membrane Homo sapiens R-HSA-352230	0.631775	1.73227	1.39577	SLC7A5
Pausing and recovery of Tat-mediated HIV elongation Homo sapiens R-HSA-167238	0.631775	1.73227	1.39577	ELL
Tat-mediated HIV elongation arrest and recovery Homo sapiens R-HSA-167243	0.631775	1.73227	1.39577	ELL
FGFR1 mutant receptor activation Homo sapiens R-HSA-1839124	0.631775	1.73227	1.39577	GAB2
Vesicle-mediated transport Homo sapiens R-HSA-5653656	0.636934	1.07906	0.855127	SPTBN4;SERPINA1;CYTH4;COL4A2;FTH1;HBB;HBA1;AREG;SCARF1;CD55
Signal amplification Homo sapiens R-HSA-392518	0.636934	1.67631	1.31183	GNG2
Regulation of beta-cell development Homo sapiens R-HSA-186712	0.636934	1.67631	1.31183	GCK
HIV elongation arrest and recovery Homo sapiens R-HSA-167287	0.636934	1.67631	1.31183	ELL
Pausing and recovery of HIV elongation Homo sapiens R-HSA-167290	0.636934	1.67631	1.31183	ELL
Elongation arrest and recovery Homo sapiens R-HSA-112387	0.636934	1.67631	1.31183	ELL
Toll Like Receptor 10 (TLR10) Cascade Homo sapiens R-HSA-168142	0.63714	1.29934	1.00675	S100A12;FOS
Toll Like Receptor 5 (TLR5) Cascade Homo sapiens R-HSA-168176	0.63714	1.29934	1.00675	S100A12;FOS
MyD88 cascade initiated on plasma membrane Homo sapiens R-HSA-975871	0.63714	1.29934	1.00675	S100A12;FOS
Glucagon signaling in metabolic regulation Homo sapiens R-HSA-163359	0.64167	1.62384	1.23469	GNG2
Smooth Muscle Contraction Homo sapiens R-HSA-445355	0.64167	1.62384	1.23469	DYSF
Detoxification of Reactive Oxygen Species Homo sapiens R-HSA-3299685	0.64167	1.62384	1.23469	SOD2
Cardiac conduction Homo sapiens R-HSA-5576891	0.645059	1.18121	0.889021	ATP2B1;SCN2A;SCN1B
Lipoprotein metabolism Homo sapiens R-HSA-174824	0.649142	1.57455	1.16362	APOA2
Synthesis of PIPs at the plasma membrane Homo sapiens R-HSA-1660499	0.649142	1.57455	1.16362	PIK3R5
Purine metabolism Homo sapiens R-HSA-73847	0.649142	1.57455	1.16362	AMPD2
Collagen formation Homo sapiens R-HSA-1474290	0.650084	1.25218	0.92053	COL4A2;MMP9
Generation of second messenger molecules Homo sapiens R-HSA-202433	0.659385	1.52816	1.09801	LCP2
Downstream signaling events of B Cell Receptor (BCR) Homo sapiens R-HSA-1168372	0.664961	1.10559	0.782408	PDGFRB;IER3;EREG;HBEGF
Factors involved in megakaryocyte development and platelet production Homo sapiens R-HSA-983231	0.67291	1.12951	0.783195	EHD1;HBB;SH2B2
Neurotransmitter Receptor Binding And Downstream Transmission In The Postsynaptic Cell Homo sapiens R-HSA-112314	0.673993	1.12132	0.766993	GNG2;CHRNE;KCNJ15
Neuronal System Homo sapiens R-HSA-112316	0.673993	1.0567	0.721689	GNG2;KCNS1;KCNH7;CHRNE;KCNJ15;LIN7A
Disease Homo sapiens R-HSA-1643685	0.673993	1.02299	0.697258	PDGFRB;ELL;GIF;CXCR4;GAB2;GCK;EREG;GYS1;ADAMTSL4;MUC7;TLR4;MUC21;HBEGF;TLR2
Defective B3GALTL causes Peters-plus syndrome (PpS) Homo sapiens R-HSA-5083635	0.673993	1.44312	0.98109	ADAMTSL4
NCAM1 interactions Homo sapiens R-HSA-419037	0.673993	1.44312	0.98109	COL4A2
Muscle contraction Homo sapiens R-HSA-397014	0.675191	1.08233	0.731169	DYSF;ATP2B1;SCN2A;SCN1B
Beta-catenin independent WNT signaling Homo sapiens R-HSA-3858494	0.675191	1.1053	0.735717	GNG2;GNAT2;ARRB2
Transport of vitamins, nucleosides, and related molecules Homo sapiens R-HSA-425397	0.675191	1.40404	0.928878	SLCO4A1
O-glycosylation of TSR domain-containing proteins Homo sapiens R-HSA-5173214	0.675191	1.40404	0.928878	ADAMTSL4
Beta defensins Homo sapiens R-HSA-1461957	0.675191	1.40404	0.928878	TLR2
Glutathione conjugation Homo sapiens R-HSA-156590	0.675191	1.40404	0.928878	GSTO2
Signaling by FGFR1 in disease Homo sapiens R-HSA-5655302	0.675191	1.40404	0.928878	GAB2
MAPK6/MAPK4 signaling Homo sapiens R-HSA-5687128	0.68058	1.15437	0.751831	CDC42EP3;CDC42EP2
Collagen degradation Homo sapiens R-HSA-1442490	0.683985	1.36702	0.880324	MMP9
Interferon gamma signaling Homo sapiens R-HSA-877300	0.684963	1.14163	0.730893	SOCS3;CD44
Class C/3 (Metabotropic glutamate/pheromone receptors) Homo sapiens R-HSA-420499	0.690875	1.33191	0.835099	TAS1R1
Negative regulation of MAPK pathway Homo sapiens R-HSA-5675221	0.690875	1.33191	0.835099	DUSP1
Chaperonin-mediated protein folding Homo sapiens R-HSA-390466	0.693585	1.11696	0.691071	GNG2;GNAT2
Glycosphingolipid metabolism Homo sapiens R-HSA-1660662	0.693585	1.29854	0.792912	GLA
Histidine, lysine, phenylalanine, tyrosine, proline and tryptophan catabolism Homo sapiens R-HSA-6788656	0.693585	1.29854	0.792912	HAL
Signaling by Rho GTPases Homo sapiens R-HSA-194315	0.693585	1.00954	0.615749	FGD4;CENPU;NCF2;TAGAP;FLNA;ARHGAP26;NDEL1
Visual phototransduction Homo sapiens R-HSA-2187338	0.693585	1.09334	0.653809	APOA2;PLB1
Netrin-1 signaling Homo sapiens R-HSA-373752	0.693585	1.2668	0.753502	UNC5A
Signaling by Retinoic Acid Homo sapiens R-HSA-5362517	0.693585	1.2668	0.753502	ALDH1A2
Glucagon-like Peptide-1 (GLP1) regulates insulin secretion Homo sapiens R-HSA-381676	0.693585	1.2668	0.753502	GNG2
Non-integrin membrane-ECM interactions Homo sapiens R-HSA-3000171	0.693585	1.2668	0.753502	ITGB3
Fatty Acyl-CoA Biosynthesis Homo sapiens R-HSA-75105	0.693585	1.2668	0.753502	ACSL1
BMAL1:CLOCK,NPAS2 activates circadian gene expression Homo sapiens R-HSA-1368108	0.693585	1.2668	0.753502	NAMPT
Deactivation of the beta-catenin transactivating complex Homo sapiens R-HSA-3769402	0.693585	1.2668	0.753502	TLE3
Vasopressin regulates renal water homeostasis via Aquaporins Homo sapiens R-HSA-432040	0.693585	1.23658	0.716635	GNG2
Iron uptake and transport Homo sapiens R-HSA-917937	0.693585	1.23658	0.716635	FTH1
HIV Transcription Elongation Homo sapiens R-HSA-167169	0.693585	1.23658	0.716635	ELL
Tat-mediated elongation of the HIV-1 transcript Homo sapiens R-HSA-167246	0.693585	1.23658	0.716635	ELL
Formation of HIV-1 elongation complex containing HIV-1 Tat Homo sapiens R-HSA-167200	0.693585	1.23658	0.716635	ELL
Transport of inorganic cations/anions and amino acids/oligopeptides Homo sapiens R-HSA-425393	0.693585	1.07068	0.61891	SLC24A2;SLC7A5
Resolution of Sister Chromatid Cohesion Homo sapiens R-HSA-2500257	0.693585	1.07068	0.61891	CENPU;NDEL1
Phase II conjugation Homo sapiens R-HSA-156580	0.693585	1.0597	0.60229	GLYATL1;GSTO2
Transmission across Chemical Synapses Homo sapiens R-HSA-112315	0.693585	1.00313	0.569123	GNG2;CHRNE;KCNJ15;LIN7A
PLC beta mediated events Homo sapiens R-HSA-112043	0.693585	1.20776	0.682104	GNAT2
Intra-Golgi traffic Homo sapiens R-HSA-6811438	0.693585	1.20776	0.682104	CYTH4
Formation of HIV elongation complex in the absence of HIV Tat Homo sapiens R-HSA-167152	0.693585	1.20776	0.682104	ELL
RNA Polymerase II Transcription Elongation Homo sapiens R-HSA-75955	0.693585	1.20776	0.682104	ELL
Formation of RNA Pol II elongation complex Homo sapiens R-HSA-112382	0.693585	1.20776	0.682104	ELL
Protein folding Homo sapiens R-HSA-391251	0.696192	1.04895	0.586194	GNG2;GNAT2
G-protein mediated events Homo sapiens R-HSA-112040	0.698989	1.18025	0.649719	GNAT2
NRAGE signals death through JNK Homo sapiens R-HSA-193648	0.698989	1.18025	0.649719	FGD4
G alpha (z) signalling events Homo sapiens R-HSA-418597	0.707178	1.15396	0.619312	GNG2
Defensins Homo sapiens R-HSA-1461973	0.713611	1.12882	0.59073	TLR2
NOTCH1 Intracellular Domain Regulates Transcription Homo sapiens R-HSA-2122947	0.713611	1.12882	0.59073	TLE3
EPH-ephrin mediated repulsion of cells Homo sapiens R-HSA-3928665	0.718273	1.10475	0.563834	MMP9
TP53 Regulates Transcription of Cell Cycle Genes Homo sapiens R-HSA-6791312	0.718273	1.10475	0.563834	BTG2
Pyruvate metabolism and Citric Acid (TCA) cycle Homo sapiens R-HSA-71406	0.718273	1.10475	0.563834	SLC16A3
Mitotic Prometaphase Homo sapiens R-HSA-68877	0.720397	0.988703	0.499578	CENPU;NDEL1
Amino acid and oligopeptide SLC transporters Homo sapiens R-HSA-425374	0.72424	1.08168	0.538498	SLC7A5
Neurotransmitter Release Cycle Homo sapiens R-HSA-112310	0.738635	1.0383	0.492061	LIN7A
Ion homeostasis Homo sapiens R-HSA-5578775	0.738635	1.0383	0.492061	ATP2B1
Deposition of new CENPA-containing nucleosomes at the centromere Homo sapiens R-HSA-606279	0.743968	1.01789	0.470762	CENPU
Nucleosome assembly Homo sapiens R-HSA-774815	0.743968	1.01789	0.470762	CENPU
RHO GTPases Activate Formins Homo sapiens R-HSA-5663220	0.751925	0.926577	0.416719	CENPU;NDEL1
Golgi Associated Vesicle Biogenesis Homo sapiens R-HSA-432722	0.757054	0.97938	0.431567	FTH1
Signaling by the B Cell Receptor (BCR) Homo sapiens R-HSA-983705	0.757054	0.905728	0.397232	PDGFRB;IER3;EREG;HBEGF
Transcriptional Regulation by TP53 Homo sapiens R-HSA-3700989	0.757054	0.909262	0.397026	BTG2;ELL;BCL6;TNFRSF10C;FOS;NLRC4
Ion transport by P-type ATPases Homo sapiens R-HSA-936837	0.760349	0.961195	0.413519	ATP2B1
Post-translational protein modification Homo sapiens R-HSA-597592	0.763643	0.910347	0.38581	SPTBN4;SERPINA1;ADAMTSL4;PLAUR;MUC7;AREG;GCNT7;CD55;MUC21
TCR signaling Homo sapiens R-HSA-202403	0.764218	0.894442	0.376535	LCP2;PAG1
Fcgamma receptor (FCGR) dependent phagocytosis Homo sapiens R-HSA-2029480	0.77311	0.879192	0.358119	FGR;FCGR2A
Formation of the beta-catenin:TCF transactivating complex Homo sapiens R-HSA-201722	0.776667	0.910466	0.364791	TLE3
Signaling by NOTCH Homo sapiens R-HSA-157118	0.780127	0.86445	0.340723	TLE3;ARRB2
Role of phospholipids in phagocytosis Homo sapiens R-HSA-2029485	0.784542	0.879513	0.336262	FCGR2A
PI Metabolism Homo sapiens R-HSA-1483255	0.784542	0.879513	0.336262	PIK3R5
MAP kinase activation in TLR cascade Homo sapiens R-HSA-450294	0.784542	0.879513	0.336262	FOS
Cell death signalling via NRAGE, NRIF and NADE Homo sapiens R-HSA-204998	0.789847	0.86481	0.323039	FGD4
FCERI mediated Ca+2 mobilization Homo sapiens R-HSA-2871809	0.793376	0.850589	0.310456	LCP2
Cytochrome P450 - arranged by substrate type Homo sapiens R-HSA-211897	0.793376	0.850589	0.310456	CYP1B1
Collagen biosynthesis and modifying enzymes Homo sapiens R-HSA-1650814	0.795134	0.836827	0.298473	COL4A2
Circadian Clock Homo sapiens R-HSA-400253	0.795134	0.836827	0.298473	NAMPT
Signaling by FGFR in disease Homo sapiens R-HSA-1226099	0.795134	0.836827	0.298473	GAB2
RNA Polymerase II Pre-transcription Events Homo sapiens R-HSA-674695	0.799972	0.823502	0.287056	ELL
RHO GTPase Effectors Homo sapiens R-HSA-195258	0.806717	0.825404	0.27912	CENPU;NCF2;FLNA;NDEL1
Cytosolic sensors of pathogen-associated DNA Homo sapiens R-HSA-1834949	0.809228	0.798082	0.26579	S100A12
Interferon Signaling Homo sapiens R-HSA-913531	0.81039	0.805347	0.26516	EGR1;SOCS3;CD44
Semaphorin interactions Homo sapiens R-HSA-373755	0.81039	0.78595	0.255882	PLXNC1
Transcription of the HIV genome Homo sapiens R-HSA-167172	0.81039	0.78595	0.255882	ELL
Asparagine N-linked glycosylation Homo sapiens R-HSA-446203	0.811306	0.812289	0.261913	SPTBN4;SERPINA1;AREG;CD55
Biological oxidations Homo sapiens R-HSA-211859	0.814809	0.792898	0.25066	GLYATL1;GSTO2;CYP1B1
trans-Golgi Network Vesicle Budding Homo sapiens R-HSA-199992	0.821215	0.751663	0.228743	FTH1
Clathrin derived vesicle budding Homo sapiens R-HSA-421837	0.821215	0.751663	0.228743	FTH1
HIV Life Cycle Homo sapiens R-HSA-162587	0.832138	0.745561	0.215554	ELL;CXCR4
Sphingolipid metabolism Homo sapiens R-HSA-428157	0.839417	0.71033	0.197774	GLA
Transcription-Coupled Nucleotide Excision Repair (TC-NER) Homo sapiens R-HSA-6781827	0.847866	0.691317	0.184189	ELL
RNA polymerase II transcribes snRNA genes Homo sapiens R-HSA-6807505	0.851095	0.682186	0.177817	ELL
Transcriptional regulation of white adipocyte differentiation Homo sapiens R-HSA-381340	0.85724	0.664626	0.165842	CEBPB
RIG-I/MDA5 mediated induction of IFN-alpha/beta pathways Homo sapiens R-HSA-168928	0.85724	0.664626	0.165842	S100A12
Regulation of insulin secretion Homo sapiens R-HSA-422356	0.86016	0.65618	0.160215	GNG2
Degradation of beta-catenin by the destruction complex Homo sapiens R-HSA-195253	0.867402	0.639912	0.149625	TLE3
p75 NTR receptor-mediated signalling Homo sapiens R-HSA-193704	0.869508	0.632076	0.14464	FGD4
Diseases of signal transduction Homo sapiens R-HSA-5663202	0.869508	0.728252	0.165669	PDGFRB;GAB2;EREG;HBEGF
[truncated: 47 more rows]

## Sheet: Table S9; SpeBDs pathways
Table S9: Pathway enrichment analysis of 108 DEGs of SpeBDs
[truncated: 481 more rows]

[truncated: 6 more sheets: Table S10;INF H1N1 up-reg path., Table S11;INF H1N1down-reg path, Table S12; INF H3N2 up-reg path, Table S13;INF H3N2down-reg path, Table S14; INF B up-reg path., Table S15; INF B down-reg path.]
